# Supplementary material for: A robot-assisted acoustofluidic end effector
Source: Nat Commun. 2022 Oct 26;13:6370. doi: 10.1038/s41467-022-34167-y (PMC9605990; doi:10.1038/s41467-022-34167-y)
Supplement: Supplementary file 18 — Source Data [file 41467_2022_34167_MOESM18_ESM.zip]

Archive with 21 entries (15 files):
- Supplementary Data/
- Supplementary Data/Figure 2C/
- Supplementary Data/Figure 2C/data_clean_1000.csv
- Supplementary Data/Figure 2C/data_clean_1500.csv
- Supplementary Data/Figure 2C/data_clean_2000.csv
- Supplementary Data/Figure 2C/data_clean_2500.csv
- Supplementary Data/Figure 2C/matlab_char_velVSvolt.m
- Supplementary Data/Figure 2D/
- Supplementary Data/Figure 2D/data.csv
- Supplementary Data/Figure 2D/matlab_char_rVSvel.m
- Supplementary Data/Figure 6b/
- Supplementary Data/Figure 6b/matlab_char_velocityVSdistance_zebrafish_attraction.m
- Supplementary Data/Figure 6b/Zebrafish.csv
- Supplementary Data/Supplementary Figure 3/
- Supplementary Data/Supplementary Figure 3/impedanceRAM.csv
- Supplementary Data/Supplementary Figure 3/matlab_impedance.m
- Supplementary Data/Supplementary Figure 4/
- Supplementary Data/Supplementary Figure 4/colormap_mixing.m
- Supplementary Data/Supplementary Figure 4/gray_value_mixed_frame260_video_movement.csv
- Supplementary Data/Supplementary Figure 4/gray_value_mixed_frame879_video_movement.csv
- Supplementary Data/Supplementary Figure 4/gray_value_unmixed_frame1_video_movement.csv
