# Supplementary material for: A robot-assisted acoustofluidic end effector
Source: Nat Commun. 2022 Oct 26;13:6370. doi: 10.1038/s41467-022-34167-y (PMC9605990; doi:10.1038/s41467-022-34167-y)
Supplement: Supplementary file 18 — Source Data [file 41467_2022_34167_MOESM18_ESM.zip › Supplementary Data/Figure 2C/data_clean_1000.csv]

-1.638019815627	-1.401029881582	-1.3805331712787	-1.1312520344873	-2.040483492154	-1.744396830199
-1.746940862122	-1.400091223858	-1.51533661473	-1.1190737744901	-2.039782338523	-1.854670310669
-1.690805913229	-1.3564003739723	-1.482451717141	-1.0709605917138	-1.703177069607	-1.746244656405
-1.502258174729	-1.33582197670616	-1.3272833966522	-1.108567930564	-1.4126749887885	-1.548974539194
-1.2673437710244	-1.248293225547	-1.199481105631	-1.2277240006826	-1.26435543902063	-1.369081562167
-1.08186161162458	-1.0993851761428	-1.1910064239281	-1.279926337438	-1.18310225607712	-1.2507538192106
-1.011735673833	-0.9197780776116	-1.1063561719514	-1.156945548035	-1.042967058429	-1.0802372023482
-0.88160976118	-0.7797769765362	-0.96688646070613	-0.953990943303	-0.9083933486936	-0.8389120183209
-0.7680256454385	-0.72171189635513	-0.8337274758795	-0.8116964253981	-0.775493972128451	-0.6609615902916
-0.6805312014447	-0.68167865722383	-0.6976440367664	-0.706083622269	-0.666639599575	-0.6296835323174
-0.5905224807176	-0.6207235400776	-0.55290958936138	-0.63363547987054	-0.57458300740096	-0.6096991390644
-0.5502103544471	-0.56781224203793	-0.5300603210935	-0.553848106658	-0.5265069665777	-0.51018386849144
-0.5287828398555	-0.5292507370784	-0.52779456683171	-0.4507463451646	-0.526057869763387	-0.417826577910996
-0.48288402725936	-0.48092837036438	-0.52848140857872	-0.3928076897072	-0.49211195322289	-0.3631762880149
-0.412429640981818	-0.45445237705944	-0.47269213174363	-0.34465375678745	-0.4296350531558	-0.35691343296021
-0.3539043743033	-0.38935477480952	-0.3923028719227	-0.2833692426027	-0.3722606075155	-0.34642304478463
-0.352835212231953	-0.31234229328669	-0.344375613809	-0.2508151132063	-0.33081759716738	-0.31397776159749
