# Supplementary material for: A robot-assisted acoustofluidic end effector
Source: Nat Commun. 2022 Oct 26;13:6370. doi: 10.1038/s41467-022-34167-y (PMC9605990; doi:10.1038/s41467-022-34167-y)
Supplement: Supplementary file 18 — Source Data [file 41467_2022_34167_MOESM18_ESM.zip › Supplementary Data/Figure 2C/data_clean_1500.csv]

-0.811230384049	-0.7940804270904	-0.5950749578259	-0.9452149164538	-1.471484013482	-0.8993759491554
-1.008521050868	-1.0074025156079	-0.8726848414911	-1.23839651557	-1.6906899202473	-1.1767462749147
-1.2498029110865	-1.27311944739978	-1.2035150215835	-1.55394556089	-1.844903061153	-1.422776579153
-1.432615414016	-1.386044248916	-1.4330067211206	-1.777328304734	-1.90041153994	-1.603547226008
-1.550290201046	-1.381857521603	-1.48933919198518	-1.885624338368	-1.949743470003	-1.806592458751
-1.532114632442	-1.329933921133	-1.4468075991787	-1.817232216949	-1.920200963826	-1.985280194783
-1.431083248367	-1.322164636192	-1.3825225933562	-1.722588413998	-1.856738922356	-2.052084963188
-1.251523471776	-1.3184378022867	-1.318952937222	-1.559764544609	-1.674460028168	-1.973477598079
-0.9924454326524	-1.2519067807425	-1.1973452297343	-1.396729338614	-1.444233440778	-1.7135810513176
-0.7519194204509	-1.1108950143685	-1.047525925939	-1.21673017858837	-1.1574485046941	-1.395359512647
-0.57624721604362	-0.932339618912154	-0.920465840452	-1.064714982328	-0.9036249034588	-1.1042118051314
-0.5076181982974	-0.7738465483827	-0.8260533890283	-0.912317160093	-0.7522458850446	-0.877596406056
-0.494862717734	-0.6636000542238	-0.751771132305	-0.766889914209908	-0.681943044086	-0.697370495381199
-0.5072545058288	-0.5674984912346	-0.681879691848	-0.6237387874307	-0.628196566225	-0.5659237253414
-0.5013411810196	-0.4657420502628	-0.5841673687855	-0.5209683195272	-0.565561248286	-0.495744488475143
-0.485236838753463	-0.3821174845516	-0.498450035817	-0.4546035081036	-0.514210022458	-0.4713251458939
-0.45827461589	-0.34058949915051	-0.4329221516887	-0.4136598200485	-0.4764785132574	-0.487785776572
