# Supplementary material for: A robot-assisted acoustofluidic end effector
Source: Nat Commun. 2022 Oct 26;13:6370. doi: 10.1038/s41467-022-34167-y (PMC9605990; doi:10.1038/s41467-022-34167-y)
Supplement: Supplementary file 18 — Source Data [file 41467_2022_34167_MOESM18_ESM.zip › Supplementary Data/Figure 2C/data_clean_2000.csv]

-0.5512148841177	-0.7291691473819	-0.20385349594502	-0.99634581028744	-0.31435406487965	-0.58701199776668
-0.69790338887776	-0.632678986115211	-0.36562323675653	-0.887670140180741	-0.2534718929079	-0.651949026297751
-0.8914916614014	-0.54026862595957	-0.62431567524303	-0.59237681467499	-0.3037886211666	-0.76517183363046
-0.794788216608367	-0.43118200421223	-0.6184606568286	-0.47634723048978	-0.550923311650016	-1.25101176680026
-0.8727529987923	-0.7691474836971	-0.934767870714767	-0.62915214606061	-1.09312407745129	-1.90190050187848
-1.801611105494	-1.85601342341565	-2.06027289370738	-1.1183058216788	-1.63454020386861	-2.54126876782651
-2.4967004432503	-2.52621446194164	-2.5911799620949	-1.98666388593149	-1.95136928710647	-3.0144823460152
-2.54615133169804	-2.697227953335	-2.54236207968832	-2.4849721632542	-2.1049030476972	-3.1117360830214
-2.2952814744071	-2.781277816973	-2.58115182801365	-2.6422165876723	-2.3662914403284	-2.84573974468274
-2.3688178775181	-2.696498470608	-2.6843982974271	-2.728035413804	-2.46406435601185	-2.78708126746979
-2.4245450098124	-2.4900791978073	-2.5257718528715	-2.72938131737057	-2.3720030492857	-2.69420059284812
-2.4097621963305	-2.3105507257359	-2.42357999019311	-2.4722558602363	-2.2624068816504	-2.4335075267115
-2.2188587216201	-2.1066875312552	-2.16609599308158	-2.2138114469584	-2.0837786162579	-2.1348808520311
-1.9870175139443	-1.9085503828178	-2.01576612707065	-1.9578756505957	-1.9662745737483	-1.97383517474
-1.720447877534	-1.67133201594101	-1.8208106106882	-1.7980031137764	-1.7514126645243	-1.715296843828
-1.4443627279684	-1.4882545120348	-1.5305918812575	-1.59925115945752	-1.4886983410916	-1.526009111475
-1.24344360456572	-1.32506110372618	-1.3362149592039	NaN	-1.2825298232545	-1.405986878979
