# Supplementary material for: A robot-assisted acoustofluidic end effector
Source: Nat Commun. 2022 Oct 26;13:6370. doi: 10.1038/s41467-022-34167-y (PMC9605990; doi:10.1038/s41467-022-34167-y)
Supplement: Supplementary file 18 — Source Data [file 41467_2022_34167_MOESM18_ESM.zip › Supplementary Data/Figure 2C/data_clean_2500.csv]

-0.21736454026362	-0.52932283352661	-0.270290512316454	-0.59446892187573	-0.135362205329597	-0.109450898809643
-0.23214395285552	-0.52500295758245	-0.3570434923326	-0.7128089112596	-0.17162088781786	-0.16537244149687
-0.213449730100561	-0.5147893925604	-0.6186111130409	-0.6431295797523	-0.262487234450821	-0.20223915034661
-0.46700049366812	-0.6043987724338	-0.830280668675	-0.71394551824001	-0.3189881422245	-0.169641206148138
-0.569158990877935	-0.89940455392901	-0.9204042073317	-0.78332534151487	-0.356245759406048	-0.25968563680773
-0.751594720549296	-1.43372977302931	-1.00285585345117	-1.13721691606247	-0.48567685437356	-0.24755595454431
-1.0459126249182	-1.93407665386484	-1.18104308930812	-1.41584810040825	-0.68189019215094	-0.45445107497757
-1.44979289639282	-2.41304406884645	-1.36492215578589	-1.78389786939067	-1.15035381125729	-1.00310964412146
-2.2033622077631	-2.80791660596386	-1.80092690307901	-2.2414093739682	-1.653049107125	-1.8062130704541
-2.98649491826375	-3.14906039532352	-2.56714225412756	-2.69974381877695	-2.0694936504487	-2.71134423176889
-3.13138915709174	-3.30276884889609	-3.203464689479	-3.0637680232357	-2.35540220522206	-3.27755354556712
-3.21144044312352	-3.1686835108095	-3.469530262142	-3.23833370197216	-2.66591400909408	-3.4883849162385
-3.3878427787826	-2.9614212792581	-3.409612727208	-3.2088325157392	-2.8743457562281	-3.188621813772
-3.00721701167293	-2.7995198676039	-3.05856589546567	-3.0958626213704	-2.70786112009858	-2.7340916117482
-2.56653517484379	-2.55882736657501	-2.6174810242736	-2.70186437455338	-2.4233299306177	-2.34795570429084
-2.302780905382	-2.31531088577445	-2.2131138796273	-2.16441647087999	-2.0910783918893	-2.14189715199602
-2.0748201757067	-2.1032576884292	-2.1143747078713	-1.9326707751196	-2.05618989785232	-2.1361455104069
