# Supplementary material for: A robot-assisted acoustofluidic end effector
Source: Nat Commun. 2022 Oct 26;13:6370. doi: 10.1038/s41467-022-34167-y (PMC9605990; doi:10.1038/s41467-022-34167-y)
Supplement: Supplementary file 18 — Source Data [file 41467_2022_34167_MOESM18_ESM.zip › Supplementary Data/Figure 2C/matlab_char_velVSvolt.m]

%% Vibration Plots

close all;
clear all;
clc;

%% Variables for Plot

markersize = 15;
markersizeLog = markersize*2;
fontsize = 80;
fontsizeLog = fontsize*2;
fontname = 'Arial';
fontweight = 'normal';
linewidth = 4;
linewidthLog = linewidth*2;
linewidthE = 1.5;
linewidthELog = linewidthE*2;
axissize = 22;
axissizeLog = axissize*2;
boxsize = 3;
boxsizeLog = boxsize*2;
datapoint_reduction = 1; %min 1

%% import Data

T1000 = load('data_clean_1000.csv');
T1500 = load('data_clean_1500.csv');
T2000 = load('data_clean_2000.csv');
T2500 = load('data_clean_2500.csv');

S(:,:,1) = [T1000];
S(:,:,2) = [T1500];
S(:,:,3) = [T2000];
S(:,:,4) = [T2500];
circle = [5 6 7 8 9 10 11 12 13 14 15 16 17 18 19 20 21]';
voltage = [1 1.5 2 2.5]';

vel = -[mean(S(:,:,1),2) , mean(S(:,:,2),2) , mean(S(:,:,3),2) , mean(S(:,:,4),2)]; % mm/s
std = std(S,0,2); % mm/s
logvel = log(vel); % mm/s
logstd = log(std); % mm/s
logvoltage = log(voltage);

%% plot circle vs velocity for each voltage

figure(1)

%plot design
set(gca, 'XDir','normal', 'linewidth',2)
hold on
pbaspect([1 1 1])
box on
xlabel('Circle Number, (µm)', 'FontSize', fontsize, 'FontWeight', fontweight, 'FontName', fontname)
ylabel('Velocity (mm/s)', 'FontSize', fontsize, 'FontWeight', fontweight, 'FontName', fontname)
%ylim([0 10])
ax1 = gca;
ax1.FontSize=axissize;

number_of_tracks = 4;
for k = 1:number_of_tracks
    errorbar( circle,vel(:,k),std(:,:,k),'o','MarkerFaceColor','b','MarkerSize',markersize, 'LineWidth', linewidthE, 'MarkerEdgeColor','b', 'Color','k')
    plot(circle,vel(:,k) , 'b:o','LineWidth',linewidth ,'MarkerSize',markersize)
    hold on
end

%% Preparation for vel vs volt plot


vel2 = [0 , vel(16,:)]';
std2 = [0, std(16,:,1), std(16,:,2), std(16,:,3), std(16,:,4)]';
voltage = [0 ; voltage];
logvel = logvel(16,:)';
logstd2 = [log(std2(2:5))];

%% Plot vel vs volt

figure(2)

%plot design
%f = fit(voltage,vel2,'poly2');
%h = plot(f,voltage,vel2);
a = 0.34;
%b = 0.33;
%x = voltage;
x = 0:0.1:2.5;
f = a*x.^2;
%f2 = b*x.^2;
h = plot(x,f);
hold on
%h2 = plot(x,f2);
set(h,'LineWidth',linewidth,'Color','r');
%set(h2,'LineWidth',fitWidth,'Color','b');
hold on
set(gca, 'XDir','normal', 'linewidth',boxsize)
hold on
pbaspect([1.25 1 1])
box on
xlabel('Voltage (V_{PP})', 'FontSize', fontsize, 'FontWeight', fontweight, 'FontName', fontname)
ylabel('Velocity (mm/s)', 'FontSize', fontsize, 'FontWeight', fontweight, 'FontName', fontname)
ylim([0 2.5])
xlim([0 3])
xtickformat('%.1f')
ytickformat('%.1f')
ax1 = gca;
ax1.FontSize=axissize;
errorbar( voltage,vel2,std2,'o','MarkerFaceColor','b','MarkerSize',markersize, 'LineWidth', linewidthE, 'MarkerEdgeColor','b', 'Color','k')

%% loglog design

figure(3)

%axes('Position',[.285 .5 .35 .35])
pbaspect([1.25 1 1])
box on
set(gca, 'XDir','normal', 'linewidth',boxsizeLog)
hold on
xlabel('Voltage (V_{PP})','FontSize', fontsizeLog, 'FontWeight', fontweight, 'FontName', fontname)
ylabel('Velocity (mm/s)','FontSize', fontsizeLog, 'FontWeight', fontweight, 'FontName', fontname)
ax1 = gca;
ax1.FontSize=axissizeLog;
ylim([-6 6])
plot(logvoltage,logvel,'o','MarkerFaceColor','b','MarkerSize',markersizeLog, 'LineWidth', linewidthE, 'MarkerEdgeColor','b')
plog = polyfit(logvoltage,logvel,1);
fprintf('The log-gradient is %f \n',plog(1,1));
f1 = polyval(plog,logvoltage);
plot(logvoltage,f1, 'LineWidth', linewidthLog,'Color', 'r')
errorbar( logvoltage,logvel,logstd2,'o','MarkerFaceColor','b','MarkerSize',markersizeLog, 'LineWidth', linewidthELog, 'MarkerEdgeColor','b', 'Color','k')
