# Supplementary material for: A robot-assisted acoustofluidic end effector
Source: Nat Commun. 2022 Oct 26;13:6370. doi: 10.1038/s41467-022-34167-y (PMC9605990; doi:10.1038/s41467-022-34167-y)
Supplement: Supplementary file 18 — Source Data [file 41467_2022_34167_MOESM18_ESM.zip › Supplementary Data/Figure 2D/data.csv]

track_nr	dist_mean	vel_mean	std_dist	std_vel	log_dist	log_vel	log_std	Volt
1	1.98E+02	2.11E+00	2.45E+01	0.407303813	5.2884707	0.745830014	-0.898195902	1000
1	2.00E+02	2.10E+00	2.48E+01	0.382138779	5.299363486	0.73997219	-0.961971439	1000
1	2.02E+02	2.05E+00	2.51E+01	0.363725182	5.310138896	0.715737485	-1.011356692	1000
1	2.05E+02	2.00E+00	2.55E+01	0.353240449	5.320799433	0.690890475	-1.040606295	1000
1	2.07E+02	1.95E+00	2.58E+01	0.346462142	5.331347521	0.665399694	-1.059981723	1000
1	2.09E+02	1.90E+00	2.61E+01	0.342942229	5.341785507	0.639231183	-1.070193276	1000
1	2.11E+02	1.84E+00	2.65E+01	0.3427822	5.352115666	0.612348225	-1.070660018	1000
1	2.13E+02	1.79E+00	2.68E+01	0.346762373	5.362340203	0.584711035	-1.059115537	1000
1	2.15E+02	1.74E+00	2.71E+01	0.343616266	5.372461256	0.556186612	-1.06822975	1000
1	2.18E+02	1.69E+00	2.75E+01	0.340163422	5.382480899	0.527336062	-1.078329124	1000
1	2.20E+02	1.66E+00	2.78E+01	0.337804636	5.392401144	0.508747913	-1.085287551	1000
1	2.22E+02	1.66E+00	2.81E+01	0.338560673	5.402223943	0.509624255	-1.083051961	1000
1	2.24E+02	1.67E+00	2.85E+01	0.342904272	5.411951193	0.511455913	-1.070303961	1000
1	2.26E+02	1.67E+00	2.88E+01	0.350819211	5.421584734	0.513566757	-1.047484258	1000
1	2.28E+02	1.68E+00	2.92E+01	0.362441569	5.431126355	0.51734607	-1.014892006	1000
1	2.31E+02	1.70E+00	2.95E+01	0.374990198	5.440577793	0.531642602	-0.980855391	1000
1	2.33E+02	1.68E+00	2.98E+01	0.386626208	5.449940738	0.517649073	-0.950296925	1000
1	2.35E+02	1.65E+00	3.02E+01	0.399166189	5.45921683	0.501514334	-0.918377436	1000
1	2.37E+02	1.62E+00	3.05E+01	0.41381867	5.468407666	0.485054123	-0.882327395	1000
1	2.39E+02	1.60E+00	3.08E+01	0.430443943	5.4775148	0.468260226	-0.842938177	1000
1	2.41E+02	1.57E+00	3.12E+01	0.450198304	5.486539742	0.452099398	-0.798067117	1000
1	2.44E+02	1.52E+00	3.15E+01	0.469083327	5.495483962	0.418985454	-0.756974857	1000
1	2.46E+02	1.46E+00	3.18E+01	0.477891975	5.504348892	0.379925463	-0.738370566	1000
1	2.48E+02	1.42E+00	3.22E+01	0.485044051	5.513135924	0.353977245	-0.723515565	1000
1	2.50E+02	1.40E+00	3.25E+01	0.491470339	5.521846417	0.333380839	-0.71035369	1000
1	2.52E+02	1.37E+00	3.28E+01	0.498905764	5.530481692	0.313370098	-0.69533805	1000
1	2.54E+02	1.34E+00	3.32E+01	0.506911886	5.539043037	0.293989499	-0.679418085	1000
1	2.57E+02	1.32E+00	3.35E+01	0.514915461	5.547531707	0.278122788	-0.663752545	1000
1	2.59E+02	1.32E+00	3.38E+01	0.522767698	5.555948926	0.276109042	-0.648618087	1000
1	2.61E+02	1.32E+00	3.42E+01	0.528594224	5.564295886	0.275326617	-0.637534203	1000
1	2.63E+02	1.32E+00	3.45E+01	0.529260186	5.572573751	0.275281918	-0.636275123	1000
1	2.65E+02	1.32E+00	3.49E+01	0.529371913	5.580783654	0.27601536	-0.636064045	1000
1	2.67E+02	1.32E+00	3.52E+01	0.52952327	5.588926704	0.277525233	-0.635778168	1000
1	2.70E+02	1.32E+00	3.55E+01	0.529963518	5.59700398	0.279890223	-0.634947109	1000
1	2.72E+02	1.33E+00	3.59E+01	0.530697846	5.605016536	0.283243807	-0.633562447	1000
1	2.74E+02	1.33E+00	3.62E+01	0.53176104	5.6129654	0.287157135	-0.631561063	1000
1	2.76E+02	1.34E+00	3.65E+01	0.53309504	5.620851579	0.290824459	-0.62905556	1000
1	2.78E+02	1.34E+00	3.69E+01	0.53457286	5.628676051	0.293606425	-0.626287243	1000
1	2.80E+02	1.34E+00	3.72E+01	0.536569509	5.636439777	0.295708787	-0.622559165	1000
1	2.83E+02	1.35E+00	3.75E+01	0.536735966	5.644143691	0.298195102	-0.622248989	1000
1	2.85E+02	1.35E+00	3.79E+01	0.524631428	5.651788708	0.297048128	-0.645059304	1000
1	2.87E+02	1.34E+00	3.82E+01	0.510454241	5.659375722	0.293048145	-0.672454281	1000
1	2.89E+02	1.33E+00	3.86E+01	0.496571565	5.666905606	0.288669229	-0.700027667	1000
1	2.91E+02	1.33E+00	3.89E+01	0.481389344	5.674379215	0.284405115	-0.73107889	1000
1	2.93E+02	1.32E+00	3.92E+01	0.464344671	5.681797383	0.280353333	-0.767128178	1000
1	2.96E+02	1.32E+00	3.96E+01	0.448253062	5.689160927	0.275775976	-0.802397336	1000
1	2.98E+02	1.31E+00	3.99E+01	0.436247233	5.696470645	0.270775322	-0.829546147	1000
1	3.00E+02	1.31E+00	4.02E+01	0.42580469	5.703727318	0.266416258	-0.853774513	1000
1	3.02E+02	1.29E+00	4.06E+01	0.415648583	5.710931712	0.252579137	-0.877915127	1000
1	3.04E+02	1.27E+00	4.09E+01	0.405662615	5.718084573	0.239755721	-0.902233463	1000
1	3.06E+02	1.26E+00	4.12E+01	0.396007362	5.725186634	0.228708075	-0.926322478	1000
1	3.09E+02	1.25E+00	4.16E+01	0.387365137	5.732238611	0.21951122	-0.948387525	1000
1	3.11E+02	1.24E+00	4.19E+01	0.379418541	5.739241206	0.212217728	-0.969115354	1000
1	3.13E+02	1.23E+00	4.22E+01	0.371982184	5.746195105	0.206941419	-0.988909319	1000
1	3.15E+02	1.23E+00	4.26E+01	0.365423578	5.753100981	0.203378865	-1.00669811	1000
1	3.17E+02	1.22E+00	4.29E+01	0.360339214	5.759959493	0.200464876	-1.020709429	1000
1	3.20E+02	1.22E+00	4.33E+01	0.356520197	5.766771286	0.198314855	-1.031364386	1000
1	3.22E+02	1.22E+00	4.36E+01	0.353728662	5.773536993	0.197001196	-1.039225151	1000
1	3.24E+02	1.22E+00	4.39E+01	0.351344143	5.780257232	0.196586577	-1.045989071	1000
1	3.26E+02	1.22E+00	4.43E+01	0.349100507	5.786932611	0.19709752	-1.052395413	1000
1	3.28E+02	1.22E+00	4.46E+01	0.347581496	5.793563724	0.198512084	-1.05675612	1000
1	3.30E+02	1.22E+00	4.49E+01	0.34694406	5.800151155	0.200826442	-1.058591723	1000
1	3.33E+02	1.22E+00	4.53E+01	0.347237549	5.806695476	0.196282089	-1.057746154	1000
1	3.35E+02	1.21E+00	4.56E+01	0.348568135	5.813197247	0.18716865	-1.053921559	1000
1	3.37E+02	1.19E+00	4.59E+01	0.349688495	5.819657018	0.177433133	-1.050712534	1000
1	3.39E+02	1.18E+00	4.63E+01	0.351395012	5.826075328	0.167955304	-1.045844299	1000
1	3.41E+02	1.17E+00	4.66E+01	0.354007596	5.832452705	0.158946699	-1.038436909	1000
1	3.43E+02	1.16E+00	4.70E+01	0.357784003	5.83878967	0.150388887	-1.027825819	1000
1	3.46E+02	1.15E+00	4.73E+01	0.362732802	5.84508673	0.142294222	-1.014088799	1000
1	3.48E+02	1.14E+00	4.76E+01	0.369782932	5.851344385	0.134674624	-0.994839117	1000
1	3.50E+02	1.14E+00	4.80E+01	0.374243021	5.857563125	0.127541522	-0.982849905	1000
1	3.52E+02	1.13E+00	4.83E+01	0.369521577	5.863743432	0.120905803	-0.995546145	1000
1	3.54E+02	1.12E+00	4.86E+01	0.356727533	5.869885776	0.114545133	-1.030783001	1000
1	3.56E+02	1.12E+00	4.90E+01	0.341528987	5.875990623	0.10908595	-1.074322721	1000
1	3.59E+02	1.11E+00	4.93E+01	0.327396857	5.882058426	0.106744042	-1.116582215	1000
1	3.61E+02	1.11E+00	4.96E+01	0.31502632	5.888089633	0.10567	-1.155099089	1000
1	3.63E+02	1.11E+00	5.00E+01	0.304547924	5.894084683	0.103369374	-1.188926819	1000
1	3.65E+02	1.08E+00	5.03E+01	0.297576286	5.900044006	0.075839034	-1.212084662	1000
1	3.67E+02	1.05E+00	5.07E+01	0.292927535	5.905968026	0.048526616	-1.227830021	1000
1	3.69E+02	1.02E+00	5.10E+01	0.289852025	5.911857158	0.021471947	-1.238384744	1000
1	3.72E+02	9.95E-01	5.13E+01	0.287932293	5.917711811	-0.004563533	-1.245029922	1000
1	3.74E+02	9.63E-01	5.17E+01	0.288790972	5.923532387	-0.038051692	-1.242052134	1000
1	3.76E+02	9.27E-01	5.20E+01	0.291682316	5.92931928	-0.076251392	-1.232090026	1000
1	3.78E+02	8.91E-01	5.23E+01	0.295663148	5.935072877	-0.115153301	-1.218534485	1000
1	3.80E+02	8.57E-01	5.27E+01	0.300548656	5.94079356	-0.154513758	-1.20214562	1000
1	3.82E+02	8.24E-01	5.30E+01	0.306037001	5.946481702	-0.193514977	-1.184049264	1000
1	3.85E+02	7.97E-01	5.33E+01	0.312050107	5.952137673	-0.227496389	-1.164591503	1000
1	3.87E+02	7.81E-01	5.37E+01	0.3168329	5.957761833	-0.247304608	-1.149380773	1000
1	3.89E+02	7.66E-01	5.40E+01	0.319005545	5.963354539	-0.265942825	-1.142546793	1000
1	3.91E+02	7.55E-01	5.43E+01	0.320078557	5.96891614	-0.280592631	-1.139188821	1000
1	3.93E+02	7.58E-01	5.47E+01	0.319679565	5.974446981	-0.277600404	-1.140436145	1000
1	3.95E+02	7.60E-01	5.50E+01	0.31780645	5.9799474	-0.273877761	-1.146312728	1000
1	3.98E+02	7.64E-01	5.54E+01	0.314843437	5.98541773	-0.269428742	-1.15567979	1000
1	4.00E+02	7.68E-01	5.57E+01	0.311627496	5.990858298	-0.263890122	-1.165946726	1000
1	4.02E+02	7.71E-01	5.60E+01	0.308443703	5.996269426	-0.260635443	-1.176215937	1000
1	4.04E+02	7.71E-01	5.64E+01	0.304030288	6.001651432	-0.260231956	-1.190627951	1000
1	4.06E+02	7.78E-01	5.67E+01	0.301658464	6.007004626	-0.250644073	-1.198459816	1000
1	4.08E+02	7.88E-01	5.70E+01	0.299950712	6.012329317	-0.238500416	-1.204137111	1000
1	4.11E+02	8.00E-01	5.74E+01	0.29826375	6.017625805	-0.223518363	-1.209777117	1000
1	4.13E+02	8.00E-01	5.77E+01	0.296695225	6.022894388	-0.223036709	-1.215049844	1000
1	4.15E+02	7.93E-01	5.80E+01	0.292714602	6.028135358	-0.231515779	-1.228557198	1000
1	4.17E+02	7.84E-01	5.84E+01	0.288418743	6.033349004	-0.243192712	-1.243341886	1000
1	4.19E+02	7.74E-01	5.87E+01	0.284222934	6.038535609	-0.25662102	-1.257996369	1000
1	4.21E+02	7.62E-01	5.91E+01	0.280988965	6.043695452	-0.272145405	-1.269439881	1000
1	4.24E+02	7.48E-01	5.94E+01	0.278843079	6.048828807	-0.289862069	-1.277106098	1000
1	4.26E+02	7.34E-01	5.97E+01	0.277760114	6.053935945	-0.309885098	-1.280997438	1000
1	4.28E+02	7.17E-01	6.01E+01	0.277795999	6.059017133	-0.33234916	-1.28086825	1000
1	4.30E+02	6.99E-01	6.04E+01	0.279012513	6.064072633	-0.357412899	-1.27649865	1000
1	4.32E+02	6.80E-01	6.07E+01	0.281471261	6.069102704	-0.385263214	-1.267724928	1000
1	4.34E+02	6.60E-01	6.11E+01	0.285233569	6.074107599	-0.416120704	-1.254446894	1000
1	4.37E+02	6.53E-01	6.14E+01	0.290508885	6.07908757	-0.425908759	-1.236121117	1000
1	4.39E+02	6.49E-01	6.17E+01	0.296374	6.084042864	-0.431785525	-1.21613311	1000
1	4.41E+02	6.45E-01	6.21E+01	0.302538454	6.088973724	-0.438176708	-1.195546888	1000
1	4.43E+02	6.41E-01	6.24E+01	0.309974663	6.09388039	-0.445092005	-1.171264718	1000
1	4.45E+02	6.36E-01	6.28E+01	0.314245677	6.098763098	-0.45209549	-1.157580189	1000
1	4.47E+02	6.30E-01	6.31E+01	0.311935866	6.103622081	-0.461317227	-1.164957671	1000
1	4.50E+02	6.20E-01	6.34E+01	0.308074117	6.108457568	-0.477436158	-1.177414885	1000
1	4.52E+02	6.08E-01	6.38E+01	0.298526013	6.113269786	-0.496962693	-1.208898203	1000
1	4.54E+02	5.96E-01	6.41E+01	0.286666964	6.118058958	-0.518137248	-1.249434142	1000
1	4.56E+02	5.83E-01	6.44E+01	0.275252771	6.122825302	-0.539731588	-1.290065435	1000
1	4.58E+02	5.70E-01	6.48E+01	0.264403042	6.127569036	-0.561352156	-1.330280666	1000
1	4.60E+02	5.58E-01	6.51E+01	0.254061423	6.132290373	-0.582743992	-1.370179218	1000
1	4.63E+02	5.47E-01	6.55E+01	0.244240153	6.136989524	-0.604057256	-1.409603305	1000
1	4.65E+02	5.35E-01	6.58E+01	0.234941493	6.141666697	-0.625315479	-1.448418763	1000
1	4.67E+02	5.24E-01	6.61E+01	0.226117636	6.146322095	-0.646481957	-1.486699902	1000
1	4.69E+02	5.14E-01	6.65E+01	0.21785086	6.15095592	-0.666097593	-1.523944579	1000
1	4.71E+02	5.14E-01	6.68E+01	0.210835592	6.155568373	-0.666116841	-1.556676636	1000
1	4.74E+02	5.13E-01	6.71E+01	0.204320935	6.160159648	-0.667117101	-1.58806331	1000
1	4.76E+02	5.12E-01	6.75E+01	0.198009724	6.16472994	-0.669101321	-1.61943914	1000
1	4.78E+02	5.11E-01	6.78E+01	0.192099809	6.169279439	-0.67207537	-1.649740202	1000
1	4.80E+02	5.09E-01	6.81E+01	0.186595303	6.173808334	-0.676048097	-1.678813164	1000
1	4.82E+02	5.06E-01	6.85E+01	0.181547242	6.17831681	-0.68103142	-1.706239371	1000
1	4.84E+02	5.04E-01	6.88E+01	0.176916207	6.182805052	-0.685980334	-1.732079064	1000
1	4.87E+02	4.96E-01	6.92E+01	0.172560372	6.187273239	-0.701475323	-1.757008121	1000
1	4.89E+02	4.85E-01	6.95E+01	0.168327379	6.19172155	-0.724270202	-1.781844513	1000
1	4.91E+02	4.73E-01	6.98E+01	0.164948837	6.196150161	-0.748868794	-1.802119933	1000
1	4.93E+02	4.62E-01	7.02E+01	0.16226206	6.200559246	-0.773110832	-1.818542599	1000
1	4.95E+02	4.51E-01	7.05E+01	0.160274319	6.204948977	-0.795888152	-1.830868439	1000
1	4.97E+02	4.42E-01	7.08E+01	0.158619573	6.209319521	-0.817260402	-1.841246567	1000
1	5.00E+02	4.33E-01	7.12E+01	0.157282965	6.213671048	-0.837677868	-1.849708771	1000
1	5.02E+02	4.24E-01	7.15E+01	0.156109055	6.21800372	-0.857798177	-1.857200445	1000
1	5.04E+02	4.16E-01	7.18E+01	0.155251096	6.222317702	-0.87750134	-1.862711498	1000
1	5.06E+02	4.08E-01	7.22E+01	0.155286432	6.226613152	-0.896753594	-1.862483919	1000
1	5.08E+02	4.00E-01	7.25E+01	0.15491085	6.230890231	-0.915520794	-1.864905488	1000
1	5.10E+02	3.93E-01	7.29E+01	0.15238727	6.235149095	-0.933768057	-1.881330172	1000
1	5.13E+02	3.86E-01	7.32E+01	0.149237395	6.239389897	-0.951459897	-1.902216986	1000
1	5.15E+02	3.80E-01	7.35E+01	0.146199855	6.243612791	-0.968665969	-1.922780722	1000
1	5.17E+02	3.73E-01	7.39E+01	0.143548147	6.247817927	-0.985950232	-1.941084778	1000
1	5.19E+02	3.68E-01	7.42E+01	0.141247918	6.252005453	-1.000764162	-1.95723865	1000
1	5.21E+02	3.64E-01	7.45E+01	0.139091394	6.256175518	-1.011802409	-1.972624049	1000
1	5.23E+02	3.60E-01	7.49E+01	0.137163121	6.260328265	-1.021427971	-1.986584399	1000
1	5.26E+02	3.57E-01	7.52E+01	0.135515781	6.264463838	-1.031111598	-1.998667184	1000
1	5.28E+02	3.54E-01	7.55E+01	0.134432387	6.268582379	-1.037389575	-2.006693907	1000
1	5.30E+02	3.52E-01	7.59E+01	0.133270801	6.272684027	-1.042734373	-2.015372122	1000
2	2.34E+02	3.229065643	2.45E+01	0.905973766	5.454731217	1.172192821	-0.09874493	1500
2	2.36E+02	3.190961575	2.48E+01	0.883856387	5.465314498	1.160322306	-0.123460688	1500
2	2.39E+02	3.141400885	2.51E+01	0.858969016	5.475786944	1.144668842	-0.152022428	1500
2	2.41E+02	3.081955848	2.54E+01	0.833550585	5.486150854	1.125564411	-0.182060888	1500
2	2.44E+02	3.021572485	2.57E+01	0.808984652	5.496408455	1.105777386	-0.211975333	1500
2	2.46E+02	2.960331259	2.60E+01	0.789740963	5.506561904	1.085301174	-0.236050283	1500
2	2.49E+02	2.899058362	2.63E+01	0.770081657	5.516613297	1.064385982	-0.261258722	1500
2	2.51E+02	2.86067101	2.66E+01	0.750482542	5.526564663	1.051056216	-0.28703889	1500
2	2.54E+02	2.827221712	2.69E+01	0.733122725	5.536417974	1.039294502	-0.310442163	1500
2	2.56E+02	2.782908827	2.72E+01	0.718538355	5.546175145	1.023496721	-0.330536194	1500
2	2.59E+02	2.738154937	2.75E+01	0.706190386	5.555838032	1.007284313	-0.347870409	1500
2	2.61E+02	2.693746961	2.78E+01	0.69618422	5.565408441	0.990933147	-0.36214097	1500
2	2.64E+02	2.649476928	2.81E+01	0.688282469	5.574888124	0.974362235	-0.373555959	1500
2	2.66E+02	2.605344839	2.84E+01	0.68423145	5.584278787	0.957565042	-0.379459042	1500
2	2.69E+02	2.561350693	2.87E+01	0.682343849	5.593582084	0.940534734	-0.382221571	1500
2	2.71E+02	2.51749449	2.90E+01	0.677813309	5.602799628	0.923264157	-0.388883384	1500
2	2.74E+02	2.506906543	2.93E+01	0.670369484	5.611932984	0.91904954	-0.399926251	1500
2	2.76E+02	2.514663957	2.96E+01	0.664597889	5.620983676	0.922139179	-0.4085731	1500
2	2.79E+02	2.531151212	2.99E+01	0.661169362	5.629953187	0.928674224	-0.413745252	1500
2	2.81E+02	2.54157461	3.02E+01	0.659115776	5.638842961	0.932783814	-0.416856076	1500
2	2.84E+02	2.537696387	3.05E+01	0.657801736	5.647654402	0.931256735	-0.418851706	1500
2	2.86E+02	2.532553975	3.08E+01	0.658473768	5.65638888	0.92922827	-0.417830595	1500
2	2.89E+02	2.510778084	3.11E+01	0.660719001	5.665047727	0.920592699	-0.414426641	1500
2	2.91E+02	2.480478342	3.14E+01	0.664054806	5.673632241	0.908451421	-0.409390593	1500
2	2.94E+02	2.447432913	3.17E+01	0.668007772	5.682143688	0.895039685	-0.403455471	1500
2	2.96E+02	2.414170631	3.20E+01	0.672171278	5.690583301	0.881355804	-0.397242092	1500
2	2.99E+02	2.380546745	3.23E+01	0.674848462	5.698952284	0.867330186	-0.393267115	1500
2	3.01E+02	2.346462336	3.26E+01	0.672780039	5.707251806	0.852908805	-0.396336839	1500
2	3.04E+02	2.311917403	3.29E+01	0.671508077	5.715483014	0.838077225	-0.398229236	1500
2	3.06E+02	2.276911948	3.32E+01	0.671070716	5.723647021	0.822820116	-0.398880758	1500
2	3.09E+02	2.241445969	3.35E+01	0.670865281	5.731744917	0.807121179	-0.399186936	1500
2	3.11E+02	2.205519467	3.38E+01	0.671971128	5.739777764	0.790963067	-0.397539903	1500
2	3.13E+02	2.141125494	3.41E+01	0.67498451	5.747746597	0.761331622	-0.393065537	1500
2	3.16E+02	2.057170649	3.44E+01	0.677531334	5.755652431	0.721331567	-0.389299478	1500
2	3.18E+02	1.973277275	3.47E+01	0.678983827	5.763496252	0.679695752	-0.387157971	1500
2	3.21E+02	1.889727471	3.50E+01	0.681705294	5.771279025	0.636432623	-0.383157835	1500
2	3.23E+02	1.806545255	3.53E+01	0.685544683	5.779001695	0.591416322	-0.377541599	1500
2	3.26E+02	1.723725512	3.56E+01	0.681645155	5.786665182	0.544487944	-0.383246056	1500
2	3.28E+02	1.641268242	3.58E+01	0.676790351	5.794270386	0.495469261	-0.390393728	1500
2	3.31E+02	1.580078486	3.61E+01	0.673820564	5.801818187	0.45747452	-0.394791429	1500
2	3.33E+02	1.533313225	3.64E+01	0.672072559	5.809309446	0.4274309	-0.397388969	1500
2	3.36E+02	1.486990596	3.67E+01	0.670255925	5.816745002	0.396754343	-0.400095662	1500
2	3.38E+02	1.4411106	3.70E+01	0.669641186	5.824125679	0.365414066	-0.401013253	1500
2	3.41E+02	1.395738746	3.73E+01	0.672681425	5.831452281	0.333423842	-0.396483427	1500
2	3.43E+02	1.350679637	3.76E+01	0.678610407	5.838725593	0.300607901	-0.38770809	1500
2	3.46E+02	1.305752562	3.79E+01	0.684533856	5.845946386	0.26677955	-0.379017175	1500
2	3.48E+02	1.261286884	3.82E+01	0.680497376	5.853115413	0.232132536	-0.384931313	1500
2	3.51E+02	1.217425358	3.85E+01	0.668624591	5.860233411	0.196738266	-0.402532526	1500
2	3.53E+02	1.174150443	3.88E+01	0.655603446	5.8673011	0.160544859	-0.422199176	1500
2	3.56E+02	1.131452806	3.91E+01	0.643069104	5.874319188	0.123502476	-0.44150309	1500
2	3.58E+02	1.088040302	3.94E+01	0.63155164	5.881288365	0.08437819	-0.459575566	1500
2	3.61E+02	1.068826464	3.97E+01	0.619279628	5.888209309	0.066561284	-0.479198366	1500
2	3.63E+02	1.062996573	4.01E+01	0.606005144	5.895082682	0.061091875	-0.500866805	1500
2	3.66E+02	1.056322864	4.04E+01	0.592760575	5.901909134	0.054793881	-0.522964714	1500
2	3.68E+02	1.048722319	4.07E+01	0.579685203	5.908689302	0.047572584	-0.545270077	1500
2	3.71E+02	1.04024104	4.10E+01	0.566567028	5.915423808	0.039452455	-0.568159885	1500
2	3.73E+02	1.030929007	4.13E+01	0.552174636	5.922113265	0.030460344	-0.593890914	1500
2	3.76E+02	1.020829853	4.16E+01	0.537461315	5.928758269	0.020615878	-0.620898494	1500
2	3.78E+02	1.009782917	4.19E+01	0.522669863	5.935359409	0.009735374	-0.648805251	1500
2	3.81E+02	0.997961201	4.22E+01	0.507618311	5.941917259	-0.00204088	-0.67802547	1500
2	3.83E+02	0.985540255	4.25E+01	0.4932678	5.948432384	-0.014565306	-0.706703048	1500
2	3.86E+02	0.972542846	4.28E+01	0.480144756	5.954905336	-0.027841147	-0.733667646	1500
2	3.88E+02	0.95894022	4.31E+01	0.464835023	5.961336659	-0.041926542	-0.766072725	1500
2	3.91E+02	0.944257699	4.34E+01	0.448144275	5.967726884	-0.057356164	-0.802640055	1500
2	3.93E+02	0.930613452	4.37E+01	0.430714145	5.974076533	-0.071911285	-0.842310646	1500
2	3.96E+02	0.91916204	4.40E+01	0.413022103	5.980329222	-0.08429285	-0.88425417	1500
2	3.98E+02	0.907937184	4.43E+01	0.395512551	5.986523885	-0.096580084	-0.927572757	1500
2	4.00E+02	0.8965558	4.46E+01	0.378297428	5.992680411	-0.109194746	-0.972074546	1500
2	4.03E+02	0.884667459	4.49E+01	0.361491661	5.998799266	-0.122543457	-1.017516304	1500
2	4.05E+02	0.872144131	4.52E+01	0.344744014	6.004880908	-0.136800581	-1.064953126	1500
2	4.08E+02	0.859064007	4.55E+01	0.328165376	6.010925787	-0.151911846	-1.114237602	1500
2	4.10E+02	0.85542147	4.58E+01	0.312238571	6.016934345	-0.156160985	-1.163987734	1500
2	4.13E+02	0.84531747	4.61E+01	0.296965652	6.022907016	-0.168043019	-1.214138798	1500
2	4.15E+02	0.828458941	4.64E+01	0.28230809	6.028844225	-0.188188002	-1.264756287	1500
2	4.18E+02	0.810696106	4.67E+01	0.268574157	6.034746393	-0.209862011	-1.314628212	1500
2	4.20E+02	0.79246723	4.70E+01	0.254494067	6.040613928	-0.232604124	-1.368477754	1500
2	4.23E+02	0.773772406	4.73E+01	0.240473128	6.046447237	-0.256477497	-1.42514693	1500
2	4.25E+02	0.754611634	4.76E+01	0.229321245	6.052246715	-0.281552055	-1.47263144	1500
2	4.28E+02	0.734984912	4.79E+01	0.219560718	6.058012754	-0.307905307	-1.516126464	1500
2	4.30E+02	0.714892242	4.82E+01	0.210383985	6.063745735	-0.335623458	-1.558820919	1500
2	4.32E+02	0.694333623	4.85E+01	0.205289799	6.069446037	-0.36480271	-1.583332645	1500
2	4.35E+02	0.673305824	4.88E+01	0.204331638	6.075114029	-0.395555634	-1.588010928	1500
2	4.37E+02	0.65180589	4.91E+01	0.204823362	6.080750076	-0.428008476	-1.58560732	1500
2	4.40E+02	0.629833977	4.94E+01	0.205679587	6.086354537	-0.462299023	-1.581435724	1500
2	4.42E+02	0.617599368	4.97E+01	0.207602107	6.091927762	-0.481915304	-1.57213198	1500
2	4.45E+02	0.61366477	5.00E+01	0.210275104	6.097470098	-0.488306478	-1.559338585	1500
2	4.47E+02	0.610489066	5.03E+01	0.213369391	6.102981886	-0.493494895	-1.544730384	1500
2	4.50E+02	0.607533501	5.06E+01	0.216853022	6.108463461	-0.498347959	-1.528535475	1500
2	4.52E+02	0.606116105	5.09E+01	0.220630438	6.113915152	-0.500683718	-1.511266205	1500
2	4.55E+02	0.604150417	5.12E+01	0.224867424	6.119337283	-0.503932077	-1.492244278	1500
2	4.57E+02	0.601132046	5.15E+01	0.229574231	6.124730173	-0.508940658	-1.471528857	1500
2	4.59E+02	0.597008924	5.18E+01	0.235338933	6.130094135	-0.515823218	-1.446728535	1500
2	4.62E+02	0.591790851	5.21E+01	0.241945156	6.13542948	-0.524601999	-1.419044205	1500
2	4.64E+02	0.585477827	5.24E+01	0.249091009	6.140736508	-0.535326967	-1.389936951	1500
2	4.67E+02	0.577976839	5.27E+01	0.256236846	6.146015522	-0.548221483	-1.361653081	1500
2	4.69E+02	0.568848871	5.30E+01	0.26035597	6.151266813	-0.564140485	-1.345705469	1500
2	4.72E+02	0.56338848	5.33E+01	0.262363651	6.156490673	-0.573785871	-1.338023758	1500
2	4.74E+02	0.560780026	5.36E+01	0.263442808	6.161687385	-0.578426561	-1.333918983	1500
2	4.77E+02	0.558278976	5.39E+01	0.26495522	6.166857231	-0.582896485	-1.328194448	1500
2	4.79E+02	0.555916793	5.42E+01	0.265886575	6.172000487	-0.587136648	-1.32468547	1500
2	4.82E+02	0.550904566	5.45E+01	0.266310456	6.177117426	-0.596193687	-1.323092522	1500
2	4.84E+02	0.541040833	5.48E+01	0.266374323	6.182208314	-0.614260526	-1.322852731	1500
2	4.87E+02	0.529740626	5.51E+01	0.266431034	6.187273417	-0.635367777	-1.322639853	1500
2	4.89E+02	0.517614378	5.54E+01	0.265436202	6.192312994	-0.658524759	-1.326380762	1500
2	4.91E+02	0.505419781	5.57E+01	0.263811942	6.1973273	-0.682365946	-1.332518769	1500
2	4.94E+02	0.493172091	5.60E+01	0.261932937	6.202316589	-0.706897097	-1.339666775	1500
2	4.96E+02	0.478822805	5.63E+01	0.260044877	6.207281108	-0.736424676	-1.346901061	1500
2	4.99E+02	0.463310955	5.66E+01	0.2582705	6.212221103	-0.769356841	-1.353747793	1500
2	5.01E+02	0.447337693	5.69E+01	0.256627251	6.217136814	-0.804441504	-1.360130631	1500
2	5.04E+02	0.430205242	5.72E+01	0.255190458	6.222028479	-0.843492876	-1.36574512	1500
2	5.06E+02	0.413089217	5.75E+01	0.253836879	6.226896332	-0.884091687	-1.371063426	1500
2	5.09E+02	0.396393863	5.78E+01	0.252514856	6.231740603	-0.925346957	-1.376285194	1500
2	5.11E+02	0.380362938	5.81E+01	0.251189864	6.236561521	-0.966629382	-1.381546194	1500
2	5.14E+02	0.364949004	5.84E+01	0.24985471	6.241359309	-1.007997651	-1.386875689	1500
2	5.16E+02	0.353148212	5.87E+01	0.248499369	6.246134188	-1.040867445	-1.392314971	1500
2	5.18E+02	0.349214856	5.90E+01	0.247115501	6.250886376	-1.052067912	-1.397899435	1500
2	5.21E+02	0.345713841	5.93E+01	0.24578469	6.255616088	-1.062143896	-1.403299371	1500
2	5.23E+02	0.342645178	5.97E+01	0.244117839	6.260323534	-1.071059833	-1.410104223	1500
2	5.26E+02	0.340008885	6.00E+01	0.24182246	6.265008924	-1.07878353	-1.419551459	1500
2	5.28E+02	0.337804978	6.03E+01	0.23895537	6.269672464	-1.08528654	-1.43147848	1500
2	5.31E+02	0.335668545	6.06E+01	0.235980245	6.274314356	-1.09163108	-1.444007183	1500
2	5.33E+02	0.334839664	6.09E+01	0.23281225	6.2789348	-1.094103477	-1.457522945	1500
2	5.36E+02	0.341234978	6.12E+01	0.229332155	6.283533994	-1.075183955	-1.472583867	1500
2	5.38E+02	0.350369426	6.15E+01	0.226196355	6.288112133	-1.048767179	-1.486351831	1500
2	5.41E+02	0.360462831	6.18E+01	0.22351529	6.292669407	-1.020366432	-1.498275455	1500
2	5.43E+02	0.370543839	6.21E+01	0.220705606	6.297206007	-0.992783517	-1.510925564	1500
2	5.46E+02	0.380802615	6.24E+01	0.217916031	6.301722119	-0.965474109	-1.523645471	1500
2	5.48E+02	0.391241747	6.27E+01	0.21556514	6.306217927	-0.938429631	-1.534492141	1500
2	5.50E+02	0.401861259	6.30E+01	0.213764822	6.310693614	-0.911648377	-1.542878832	1500
2	5.53E+02	0.412661175	6.33E+01	0.212495443	6.315149358	-0.885128421	-1.548834735	1500
2	5.55E+02	0.42360907	6.36E+01	0.211707021	6.319585336	-0.858944253	-1.552551934	1500
2	5.58E+02	0.434838587	6.39E+01	0.21135146	6.324001723	-0.832780381	-1.554232845	1500
2	5.60E+02	0.446216335	6.42E+01	0.211427553	6.328398692	-0.806951388	-1.553872876	1500
2	5.63E+02	0.457402961	6.45E+01	0.2118903	6.332776411	-0.782190524	-1.551686591	1500
2	5.65E+02	0.468301458	6.48E+01	0.212699332	6.33713505	-0.758643049	-1.547875699	1500
2	5.68E+02	0.478919368	6.51E+01	0.213754444	6.341474774	-0.73622303	-1.542927381	1500
2	5.70E+02	0.489253503	6.54E+01	0.216567299	6.345795746	-0.714874514	-1.529853929	1500
2	5.73E+02	0.499303898	6.57E+01	0.220220765	6.350098127	-0.694540354	-1.513124757	1500
2	5.75E+02	0.500666672	6.60E+01	0.223990964	6.354382077	-0.691814726	-1.496149569	1500
2	5.77E+02	0.498544722	6.63E+01	0.227725497	6.358647753	-0.69606198	-1.479614336	1500
2	5.80E+02	0.495933643	6.66E+01	0.231472288	6.36289531	-0.701313146	-1.46329512	1500
2	5.82E+02	0.492933939	6.69E+01	0.234918361	6.367124902	-0.707380111	-1.448517225	1500
2	5.85E+02	0.489627862	6.72E+01	0.238461966	6.37133668	-0.714109641	-1.433545452	1500
2	5.87E+02	0.485998748	6.75E+01	0.240967163	6.375530793	-0.721549232	-1.423094607	1500
2	5.90E+02	0.482046596	6.78E+01	0.241944098	6.379707389	-0.729714498	-1.419048578	1500
2	5.92E+02	0.477782121	6.81E+01	0.242222329	6.383866613	-0.738600464	-1.417899258	1500
2	5.95E+02	0.47334771	6.84E+01	0.24250148	6.38800861	-0.747925044	-1.416747467	1500
2	5.97E+02	0.467583172	6.87E+01	0.242924036	6.392133522	-0.760178038	-1.415006493	1500
2	6.00E+02	0.46046707	6.90E+01	0.243396443	6.396241488	-0.775513936	-1.413063711	1500
2	6.02E+02	0.452599561	6.93E+01	0.244023203	6.400332648	-0.792747516	-1.410491964	1500
2	6.05E+02	0.444025555	6.96E+01	0.244816269	6.404407139	-0.811873161	-1.407247274	1500
2	6.07E+02	0.434813323	6.99E+01	0.245757469	6.408465096	-0.832838483	-1.403410126	1500
2	6.09E+02	0.427284607	7.02E+01	0.246658535	6.412506652	-0.850304961	-1.39975035	1500
2	6.12E+02	0.421401323	7.05E+01	0.247425155	6.41653194	-0.864169639	-1.396647146	1500
2	6.14E+02	0.415858177	7.08E+01	0.248115937	6.420541089	-0.877410997	-1.393859152	1500
2	6.17E+02	0.410621879	7.11E+01	0.248711615	6.42453423	-0.890082491	-1.391461227	1500
2	6.19E+02	0.404815644	7.14E+01	0.249407468	6.428511489	-0.904323516	-1.388667304	1500
2	6.22E+02	0.398594992	7.18E+01	0.250052336	6.432472991	-0.919809436	-1.386085041	1500
2	6.24E+02	0.391736315	7.21E+01	0.250362201	6.436418863	-0.937166332	-1.384846607	1500
2	6.27E+02	0.385510748	7.24E+01	0.250103649	6.440349225	-0.953186206	-1.385879851	1500
2	6.29E+02	0.382377351	7.27E+01	0.248096475	6.4442642	-0.961347327	-1.393937595	1500
2	6.32E+02	0.38015466	7.30E+01	0.244753781	6.448163908	-0.967177109	-1.40750255	1500
2	6.34E+02	0.377427227	7.33E+01	0.241059634	6.452048468	-0.974377505	-1.422710933	1500
2	6.36E+02	0.373848091	7.36E+01	0.237418251	6.455917995	-0.983905737	-1.437931919	1500
2	6.39E+02	0.369499648	7.39E+01	0.23398326	6.459772608	-0.995605492	-1.452505706	1500
2	6.41E+02	0.364381896	7.42E+01	0.230598827	6.463612419	-1.009552796	-1.467075758	1500
2	6.44E+02	0.358494836	7.45E+01	0.227459453	6.467437543	-1.025841022	-1.480783287	1500
2	6.46E+02	0.351838469	7.48E+01	0.224681267	6.47124809	-1.044583105	-1.493072471	1500
2	6.49E+02	0.344412793	7.51E+01	0.222307881	6.475044173	-1.065914363	-1.503692007	1500
2	6.51E+02	0.336217809	7.54E+01	0.220398985	6.4788259	-1.089996089	-1.512315805	1500
2	6.54E+02	0.329738015	7.57E+01	0.21901936	6.482593379	-1.109456833	-1.518595152	1500
2	6.56E+02	0.325967684	7.60E+01	0.218204749	6.486346717	-1.120957032	-1.522321441	1500
2	6.59E+02	0.329180435	7.63E+01	0.218042053	6.490086021	-1.111149243	-1.523067329	1500
2	6.61E+02	0.333660333	7.66E+01	0.217415871	6.493811394	-1.097631771	-1.525943304	1500
2	6.63E+02	0.337722253	7.69E+01	0.21632562	6.497522941	-1.085531459	-1.530970506	1500
2	6.66E+02	0.337186751	7.72E+01	0.21518059	6.501220762	-1.087118344	-1.536277648	1500
2	6.68E+02	0.327313837	7.75E+01	0.214591838	6.504904961	-1.116835824	-1.539017483	1500
2	6.71E+02	0.317013789	7.78E+01	0.213893897	6.508575635	-1.148810007	-1.542275195	1500
2	6.73E+02	0.306427783	7.81E+01	0.213066468	6.512232885	-1.182773169	-1.546151107	1500
2	6.76E+02	0.295694715	7.84E+01	0.212374645	6.515876809	-1.218427726	-1.54940337	1500
2	6.78E+02	0.286240223	7.87E+01	0.212129518	6.519507502	-1.250923881	-1.550558258	1500
2	6.81E+02	0.278530215	7.90E+01	0.21206463	6.523125061	-1.278228733	-1.550864195	1500
2	6.83E+02	0.272911117	7.93E+01	0.211993264	6.526729581	-1.298609114	-1.551200777	1500
2	6.86E+02	0.269605274	7.96E+01	0.211934695	6.530321154	-1.310796339	-1.551477095	1500
2	6.88E+02	0.267394477	7.99E+01	0.212036248	6.533899875	-1.31903027	-1.550998037	1500
2	6.91E+02	0.268777765	8.02E+01	0.212358788	6.537465834	-1.313870392	-1.549478039	1500
2	6.93E+02	0.275546753	8.05E+01	0.212932407	6.541019121	-1.288997963	-1.5467805	1500
2	6.95E+02	0.28198843	8.08E+01	0.213744542	6.544559828	-1.265889237	-1.542973706	1500
2	6.98E+02	0.288268	8.11E+01	0.214833752	6.548088043	-1.243864676	-1.537890796	1500
2	7.00E+02	0.294385463	8.14E+01	0.216379802	6.551603852	-1.222865273	-1.530720072	1500
2	7.03E+02	0.300340818	8.17E+01	0.21831735	6.555107345	-1.20283739	-1.52180554	1500
2	7.05E+02	0.306134065	8.20E+01	0.220417126	6.558598605	-1.183732151	-1.512233502	1500
2	7.08E+02	0.311765206	8.24E+01	0.222190858	6.562077719	-1.16550492	-1.504218545	1500
2	7.10E+02	0.317234239	8.27E+01	0.223768779	6.565544771	-1.148114855	-1.497141996	1500
2	7.13E+02	0.322541164	8.30E+01	0.225475653	6.568999844	-1.13152451	-1.489543094	1500
2	7.15E+02	0.327685982	8.33E+01	0.227394385	6.57244302	-1.115699501	-1.481069392	1500
2	7.18E+02	0.332669682	8.36E+01	0.229578396	6.575874382	-1.100605226	-1.471510712	1500
2	7.20E+02	0.337546421	8.39E+01	0.231579429	6.57929401	-1.086052233	-1.462832358	1500
2	7.22E+02	0.341941599	8.42E+01	0.231517087	6.582701983	-1.073115319	-1.463101597	1500
2	7.25E+02	0.345704619	8.45E+01	0.230004747	6.586098382	-1.062170572	-1.469655332	1500
2	6.02E+02	0.452599561	6.93E+01	0.244023203	6.400332648	-0.792747516	-1.410491964	1500
2	6.05E+02	0.444025555	6.96E+01	0.244816269	6.404407139	-0.811873161	-1.407247274	1500
2	6.07E+02	0.434813323	6.99E+01	0.245757469	6.408465096	-0.832838483	-1.403410126	1500
2	6.09E+02	0.427284607	7.02E+01	0.246658535	6.412506652	-0.850304961	-1.39975035	1500
2	6.12E+02	0.421401323	7.05E+01	0.247425155	6.41653194	-0.864169639	-1.396647146	1500
2	6.14E+02	0.415858177	7.08E+01	0.248115937	6.420541089	-0.877410997	-1.393859152	1500
2	6.17E+02	0.410621879	7.11E+01	0.248711615	6.42453423	-0.890082491	-1.391461227	1500
2	6.19E+02	0.404815644	7.14E+01	0.249407468	6.428511489	-0.904323516	-1.388667304	1500
2	6.22E+02	0.398594992	7.18E+01	0.250052336	6.432472991	-0.919809436	-1.386085041	1500
2	6.24E+02	0.391736315	7.21E+01	0.250362201	6.436418863	-0.937166332	-1.384846607	1500
2	6.27E+02	0.385510748	7.24E+01	0.250103649	6.440349225	-0.953186206	-1.385879851	1500
2	6.29E+02	0.382377351	7.27E+01	0.248096475	6.4442642	-0.961347327	-1.393937595	1500
2	6.32E+02	0.38015466	7.30E+01	0.244753781	6.448163908	-0.967177109	-1.40750255	1500
2	6.34E+02	0.377427227	7.33E+01	0.241059634	6.452048468	-0.974377505	-1.422710933	1500
2	6.36E+02	0.373848091	7.36E+01	0.237418251	6.455917995	-0.983905737	-1.437931919	1500
2	6.39E+02	0.369499648	7.39E+01	0.23398326	6.459772608	-0.995605492	-1.452505706	1500
2	6.41E+02	0.364381896	7.42E+01	0.230598827	6.463612419	-1.009552796	-1.467075758	1500
2	6.44E+02	0.358494836	7.45E+01	0.227459453	6.467437543	-1.025841022	-1.480783287	1500
2	6.46E+02	0.351838469	7.48E+01	0.224681267	6.47124809	-1.044583105	-1.493072471	1500
2	6.49E+02	0.344412793	7.51E+01	0.222307881	6.475044173	-1.065914363	-1.503692007	1500
2	6.51E+02	0.336217809	7.54E+01	0.220398985	6.4788259	-1.089996089	-1.512315805	1500
2	6.54E+02	0.329738015	7.57E+01	0.21901936	6.482593379	-1.109456833	-1.518595152	1500
2	6.56E+02	0.325967684	7.60E+01	0.218204749	6.486346717	-1.120957032	-1.522321441	1500
2	6.59E+02	0.329180435	7.63E+01	0.218042053	6.490086021	-1.111149243	-1.523067329	1500
2	6.61E+02	0.333660333	7.66E+01	0.217415871	6.493811394	-1.097631771	-1.525943304	1500
2	6.63E+02	0.337722253	7.69E+01	0.21632562	6.497522941	-1.085531459	-1.530970506	1500
2	6.66E+02	0.337186751	7.72E+01	0.21518059	6.501220762	-1.087118344	-1.536277648	1500
2	6.68E+02	0.327313837	7.75E+01	0.214591838	6.504904961	-1.116835824	-1.539017483	1500
2	6.71E+02	0.317013789	7.78E+01	0.213893897	6.508575635	-1.148810007	-1.542275195	1500
2	6.73E+02	0.306427783	7.81E+01	0.213066468	6.512232885	-1.182773169	-1.546151107	1500
2	6.76E+02	0.295694715	7.84E+01	0.212374645	6.515876809	-1.218427726	-1.54940337	1500
2	6.78E+02	0.286240223	7.87E+01	0.212129518	6.519507502	-1.250923881	-1.550558258	1500
2	6.81E+02	0.278530215	7.90E+01	0.21206463	6.523125061	-1.278228733	-1.550864195	1500
2	6.83E+02	0.272911117	7.93E+01	0.211993264	6.526729581	-1.298609114	-1.551200777	1500
2	6.86E+02	0.269605274	7.96E+01	0.211934695	6.530321154	-1.310796339	-1.551477095	1500
2	6.88E+02	0.267394477	7.99E+01	0.212036248	6.533899875	-1.31903027	-1.550998037	1500
2	6.91E+02	0.268777765	8.02E+01	0.212358788	6.537465834	-1.313870392	-1.549478039	1500
2	6.93E+02	0.275546753	8.05E+01	0.212932407	6.541019121	-1.288997963	-1.5467805	1500
2	6.95E+02	0.28198843	8.08E+01	0.213744542	6.544559828	-1.265889237	-1.542973706	1500
2	6.98E+02	0.288268	8.11E+01	0.214833752	6.548088043	-1.243864676	-1.537890796	1500
2	7.00E+02	0.294385463	8.14E+01	0.216379802	6.551603852	-1.222865273	-1.530720072	1500
2	7.03E+02	0.300340818	8.17E+01	0.21831735	6.555107345	-1.20283739	-1.52180554	1500
2	7.05E+02	0.306134065	8.20E+01	0.220417126	6.558598605	-1.183732151	-1.512233502	1500
2	7.08E+02	0.311765206	8.24E+01	0.222190858	6.562077719	-1.16550492	-1.504218545	1500
2	7.10E+02	0.317234239	8.27E+01	0.223768779	6.565544771	-1.148114855	-1.497141996	1500
2	7.13E+02	0.322541164	8.30E+01	0.225475653	6.568999844	-1.13152451	-1.489543094	1500
2	7.15E+02	0.327685982	8.33E+01	0.227394385	6.57244302	-1.115699501	-1.481069392	1500
2	7.18E+02	0.332669682	8.36E+01	0.229578396	6.575874382	-1.100605226	-1.471510712	1500
2	7.20E+02	0.337546421	8.39E+01	0.231579429	6.57929401	-1.086052233	-1.462832358	1500
2	7.22E+02	0.341941599	8.42E+01	0.231517087	6.582701983	-1.073115319	-1.463101597	1500
2	7.25E+02	0.345704619	8.45E+01	0.230004747	6.586098382	-1.062170572	-1.469655332	1500
3	4.02E+02	4.884194732	4.21E+01	1.145266797	5.996742446	1.586004427	0.13563762	2000
3	4.05E+02	4.871316711	4.25E+01	1.113717002	6.003962694	1.583364272	0.107703072	2000
3	4.08E+02	4.880477226	4.28E+01	1.084360374	6.011131184	1.585243007	0.080990296	2000
3	4.11E+02	4.889405338	4.31E+01	1.055952272	6.018248651	1.587070688	0.054442987	2000
3	4.14E+02	4.894016646	4.35E+01	1.029380621	6.025315818	1.588013366	0.028957282	2000
3	4.17E+02	4.89495373	4.38E+01	1.004474666	6.032333391	1.588204823	0.004464684	2000
3	4.20E+02	4.89221659	4.41E+01	0.987207693	6.039302061	1.587645491	-0.012874833	2000
3	4.23E+02	4.886167674	4.44E+01	0.960597665	6.046222503	1.586408289	-0.04019962	2000
3	4.25E+02	4.877065434	4.48E+01	0.930746885	6.053095383	1.584543693	-0.071767913	2000
3	4.28E+02	4.858035791	4.51E+01	0.902547875	6.059921348	1.580634198	-0.102533543	2000
3	4.31E+02	4.829840829	4.54E+01	0.876735605	6.066701035	1.574813512	-0.131549808	2000
3	4.34E+02	4.798199497	4.58E+01	0.85451657	6.073435067	1.568240743	-0.157219385	2000
3	4.37E+02	4.762766143	4.61E+01	0.83737567	6.080124055	1.560828622	-0.17748248	2000
3	4.40E+02	4.734712718	4.64E+01	0.824400573	6.086768598	1.554921053	-0.193098734	2000
3	4.43E+02	4.707107865	4.68E+01	0.812562641	6.093369282	1.549073678	-0.207562271	2000
3	4.46E+02	4.673960762	4.71E+01	0.805125379	6.099926682	1.542006841	-0.216757263	2000
3	4.49E+02	4.660956445	4.74E+01	0.803132992	6.106441363	1.539220673	-0.21923496	2000
3	4.52E+02	4.649410138	4.77E+01	0.807775885	6.112913878	1.536740359	-0.21347063	2000
3	4.55E+02	4.629856752	4.81E+01	0.812800228	6.119344768	1.532525929	-0.207269922	2000
3	4.57E+02	4.610899673	4.84E+01	0.812352943	6.125734566	1.528422995	-0.207820375	2000
3	4.60E+02	4.593964393	4.87E+01	0.813161995	6.132083794	1.524743353	-0.206824934	2000
3	4.63E+02	4.533539239	4.91E+01	0.816258851	6.138392963	1.511502923	-0.203023755	2000
3	4.66E+02	4.450267178	4.94E+01	0.822353376	6.144662576	1.492964134	-0.195585078	2000
3	4.69E+02	4.367415825	4.97E+01	0.82737018	6.150893126	1.47417149	-0.189503066	2000
3	4.72E+02	4.306491395	5.01E+01	0.832074495	6.157085096	1.460123511	-0.183833305	2000
3	4.75E+02	4.26891456	5.04E+01	0.837445045	6.163238962	1.451359594	-0.177399636	2000
3	4.78E+02	4.236098607	5.07E+01	0.84389608	6.169355189	1.443642706	-0.16972592	2000
3	4.81E+02	4.202674124	5.10E+01	0.851198475	6.175434235	1.435721019	-0.161109952	2000
3	4.84E+02	4.16949095	5.14E+01	0.851203251	6.181476549	1.427793954	-0.161104341	2000
3	4.87E+02	4.136224652	5.17E+01	0.852065836	6.187482573	1.419783452	-0.160091483	2000
3	4.90E+02	4.131180511	5.20E+01	0.85835663	6.19345274	1.418563204	-0.152735614	2000
3	4.92E+02	4.148062168	5.24E+01	0.868789601	6.199387476	1.422641278	-0.1406543	2000
3	4.95E+02	4.176009834	5.27E+01	0.882722457	6.205287198	1.429356205	-0.124744446	2000
3	4.98E+02	4.150007989	5.30E+01	0.898844499	6.211152317	1.423110259	-0.106645231	2000
3	5.01E+02	4.061675483	5.34E+01	0.917176148	6.216983238	1.401595569	-0.086455733	2000
3	5.04E+02	3.961729654	5.37E+01	0.939357376	6.222780355	1.376680711	-0.06255928	2000
3	5.07E+02	3.908134401	5.40E+01	0.958108102	6.22854406	1.363060125	-0.042794666	2000
3	5.10E+02	3.855365097	5.43E+01	0.97609586	6.234274735	1.34946571	-0.02419448	2000
3	5.13E+02	3.802571048	5.47E+01	0.995941767	6.239972756	1.33567743	-0.00406649	2000
3	5.16E+02	3.749053304	5.50E+01	1.019831168	6.245638493	1.321503356	0.019637092	2000
3	5.19E+02	3.708009012	5.53E+01	1.049766439	6.251272311	1.310495078	0.048567701	2000
3	5.22E+02	3.675651654	5.57E+01	1.076015718	6.256874567	1.301730438	0.07326507	2000
3	5.25E+02	3.65359863	5.60E+01	1.094156448	6.262445612	1.295712608	0.0899837	2000
3	5.27E+02	3.634269939	5.63E+01	1.110922513	6.267985792	1.290408249	0.105190763	2000
3	5.30E+02	3.614421823	5.67E+01	1.130540249	6.273495448	1.284931904	0.122695615	2000
3	5.33E+02	3.594286259	5.70E+01	1.152082671	6.278974914	1.279345434	0.141571323	2000
3	5.36E+02	3.573863249	5.73E+01	1.170230929	6.284424519	1.273647153	0.157201104	2000
3	5.39E+02	3.553152791	5.77E+01	1.191729492	6.289844586	1.267835319	0.175405606	2000
3	5.42E+02	3.532154886	5.80E+01	1.213358591	6.295235435	1.261908134	0.19339221	2000
3	5.45E+02	3.510869534	5.83E+01	1.213211746	6.300597378	1.255863737	0.193271179	2000
3	5.48E+02	3.489296736	5.86E+01	1.190692195	6.305930724	1.249700208	0.174534814	2000
3	5.51E+02	3.467436491	5.90E+01	1.166651316	6.311235776	1.243415557	0.154137522	2000
3	5.54E+02	3.445288798	5.93E+01	1.133295971	6.316512833	1.237007732	0.125130175	2000
3	5.57E+02	3.422853658	5.96E+01	1.093565939	6.321762189	1.230474606	0.08944386	2000
3	5.59E+02	3.400131071	6.00E+01	1.054696638	6.326984133	1.223813981	0.053253178	2000
3	5.62E+02	3.377120795	6.03E+01	1.018319211	6.33217895	1.217023511	0.018153436	2000
3	5.65E+02	3.353750054	6.06E+01	0.985046227	6.33734692	1.210079139	-0.015066708	2000
3	5.68E+02	3.320295469	6.10E+01	0.956224725	6.342488319	1.200053776	-0.044762326	2000
3	5.71E+02	3.279336876	6.13E+01	0.932719237	6.34760342	1.18764123	-0.069651048	2000
3	5.74E+02	3.239080457	6.16E+01	0.914876291	6.35269249	1.17528948	-0.088966424	2000
3	5.77E+02	3.198963613	6.20E+01	0.906097116	6.357755792	1.162826886	-0.098608787	2000
3	5.80E+02	3.163440481	6.23E+01	0.904620926	6.362793586	1.151660195	-0.100239289	2000
3	5.83E+02	3.149082822	6.26E+01	0.89005212	6.367806127	1.147111243	-0.116475257	2000
3	5.86E+02	3.142819648	6.30E+01	0.867211307	6.372793669	1.145120374	-0.14247261	2000
3	5.89E+02	3.136038713	6.33E+01	0.843764322	6.377756458	1.142960447	-0.169882063	2000
3	5.92E+02	3.129444048	6.36E+01	0.824551015	6.38269474	1.140855368	-0.192916265	2000
3	5.94E+02	3.123031736	6.39E+01	0.809465995	6.387608755	1.13880424	-0.211380514	2000
3	5.97E+02	3.116799456	6.43E+01	0.795080314	6.39249874	1.13680666	-0.229312145	2000
3	6.00E+02	3.110754198	6.46E+01	0.780593134	6.39736493	1.134865204	-0.24770122	2000
3	6.03E+02	3.104902416	6.49E+01	0.767576981	6.402207554	1.132982287	-0.264516503	2000
3	6.06E+02	3.094066482	6.53E+01	0.757446325	6.407026841	1.129486239	-0.277802602	2000
3	6.09E+02	3.076927133	6.56E+01	0.749899178	6.411823013	1.123931415	-0.28781651	2000
3	6.12E+02	3.060055128	6.59E+01	0.744578208	6.416596292	1.118432931	-0.294937385	2000
3	6.15E+02	3.042954158	6.63E+01	0.741046082	6.421346894	1.112828806	-0.299692466	2000
3	6.18E+02	3.012437646	6.66E+01	0.737563988	6.426075036	1.1027496	-0.304402431	2000
3	6.21E+02	2.978011628	6.69E+01	0.733391972	6.430780927	1.091255839	-0.31007497	2000
3	6.24E+02	2.931037145	6.73E+01	0.725470901	6.435464776	1.075356335	-0.320934316	2000
3	6.26E+02	2.8691001	6.76E+01	0.715321876	6.440126789	1.053998426	-0.335022661	2000
3	6.29E+02	2.803159027	6.79E+01	0.706284325	6.444767169	1.030747005	-0.347737396	2000
3	6.32E+02	2.738746544	6.82E+01	0.704874973	6.449386114	1.00750035	-0.349734835	2000
3	6.35E+02	2.675089158	6.86E+01	0.710186831	6.453983824	0.98398271	-0.342227202	2000
3	6.38E+02	2.61218687	6.89E+01	0.717694679	6.458560491	0.960187752	-0.331711039	2000
3	6.41E+02	2.550039681	6.92E+01	0.72529749	6.463116307	0.93610892	-0.321173378	2000
3	6.44E+02	2.488640262	6.96E+01	0.731752188	6.467651462	0.911736482	-0.312313363	2000
3	6.47E+02	2.428044069	6.99E+01	0.741362243	6.472166143	0.887086023	-0.299265916	2000
3	6.50E+02	2.369238444	7.02E+01	0.759151554	6.476660532	0.862568572	-0.275553845	2000
3	6.53E+02	2.313266318	7.06E+01	0.78267663	6.481134813	0.838660516	-0.245035656	2000
3	6.56E+02	2.258557785	7.09E+01	0.807094826	6.485589163	0.814726461	-0.214314113	2000
3	6.59E+02	2.204453254	7.12E+01	0.83325934	6.49002376	0.790479521	-0.182410352	2000
3	6.61E+02	2.150667254	7.16E+01	0.860709263	6.494438778	0.765778144	-0.149998505	2000
3	6.64E+02	2.094777457	7.19E+01	0.889082502	6.49883439	0.739447322	-0.117565245	2000
3	6.67E+02	2.020305693	7.22E+01	0.916768831	6.503210764	0.703248833	-0.086899931	2000
3	6.70E+02	1.937962332	7.26E+01	0.945597327	6.50756807	0.661637077	-0.055938459	2000
3	6.73E+02	1.857874828	7.29E+01	0.970604214	6.511906471	0.619433269	-0.029836501	2000
3	6.76E+02	1.801196794	7.32E+01	0.968016862	6.516226133	0.588451329	-0.032505773	2000
3	6.79E+02	1.8108912	7.36E+01	0.956410147	6.520527214	0.5938191	-0.044568434	2000
3	6.82E+02	1.820159415	7.39E+01	0.947092349	6.524809876	0.598924088	-0.054358673	2000
3	6.85E+02	1.831088888	7.42E+01	0.936612813	6.529074275	0.60491081	-0.065485302	2000
4	4.48E+02	7.578090397	2.99E+01	0.845187842	6.105449328	2.025261241	-0.168196378	2500
4	4.51E+02	7.39248312	3.01E+01	0.823425688	6.112375536	2.000463689	-0.194281973	2500
4	4.55E+02	7.209287652	3.03E+01	0.79914104	6.1192541	1.975370146	-0.224217828	2500
4	4.58E+02	7.040276702	3.05E+01	0.781187365	6.126085673	1.951647474	-0.246940254	2500
4	4.61E+02	6.969687237	3.07E+01	0.776342894	6.132870892	1.941570351	-0.253160983	2500
4	4.64E+02	6.933026061	3.09E+01	0.762336945	6.139610382	1.936296379	-0.271366636	2500
4	4.67E+02	6.902586868	3.11E+01	0.748583499	6.146304755	1.93189625	-0.289572526	2500
4	4.70E+02	6.872136419	3.13E+01	0.74313568	6.152954611	1.927475036	-0.29687664	2500
4	4.73E+02	6.839744678	3.14E+01	0.746201581	6.159560539	1.922750403	-0.292759499	2500
4	4.76E+02	6.802927981	3.16E+01	0.754973499	6.166123115	1.917353105	-0.281072631	2500
4	4.79E+02	6.639109932	3.18E+01	0.767813224	6.172642903	1.892977908	-0.264208773	2500
4	4.83E+02	6.479349915	3.20E+01	0.784556515	6.17912046	1.868620183	-0.24263667	2500
4	4.86E+02	6.32364793	3.22E+01	0.79315421	6.185556327	1.844296246	-0.231737612	2500
4	4.89E+02	6.199806833	3.24E+01	0.795046171	6.191951039	1.824518136	-0.229355089	2500
4	4.92E+02	6.133625002	3.26E+01	0.797051208	6.198305119	1.813785929	-0.226836351	2500
4	4.95E+02	6.066138144	3.28E+01	0.805176505	6.204619078	1.802722182	-0.216693765	2500
4	4.98E+02	5.997346259	3.30E+01	0.809728283	6.210893422	1.791317081	-0.211056541	2500
4	5.01E+02	5.927744627	3.32E+01	0.815234859	6.217128643	1.779643808	-0.204279037	2500
4	5.04E+02	5.855155354	3.33E+01	0.821783115	6.223325228	1.76732253	-0.196278769	2500
4	5.07E+02	5.769141978	3.35E+01	0.827083918	6.229483651	1.752523365	-0.189849116	2500
4	5.11E+02	5.64352909	3.37E+01	0.8323389	6.23560438	1.730509595	-0.183515589	2500
4	5.14E+02	5.499952113	3.39E+01	0.838157623	6.241687873	1.704739385	-0.176549102	2500
4	5.17E+02	5.335995182	3.41E+01	0.84068714	6.247734582	1.674475406	-0.173535698	2500
4	5.20E+02	5.17330842	3.43E+01	0.845522346	6.253744947	1.64351241	-0.167800682	2500
4	5.23E+02	5.01189183	3.45E+01	0.853117214	6.259719403	1.611813455	-0.158858327	2500
4	5.26E+02	4.85174541	3.47E+01	0.862651753	6.265658377	1.579338519	-0.1477442	2500
4	5.29E+02	4.702136478	3.49E+01	0.873598395	6.271562288	1.548016975	-0.135134511	2500
4	5.32E+02	4.615061569	3.51E+01	0.88530796	6.277332079	1.529325209	-0.121819717	2500
4	5.35E+02	4.474607799	3.53E+01	0.897646312	6.283027701	1.498418705	-0.10797915	2500
4	5.38E+02	4.339433861	3.55E+01	0.902682731	6.288691067	1.467743893	-0.102384137	2500
4	5.41E+02	4.261645559	3.57E+01	0.893638111	6.294322539	1.449655367	-0.112454383	2500
4	5.45E+02	4.20943992	3.59E+01	0.883323091	6.299922475	1.437329603	-0.124064244	2500
4	5.48E+02	4.165488015	3.61E+01	0.874192008	6.305491227	1.426833439	-0.134455239	2500
4	5.51E+02	4.13066376	3.62E+01	0.864716976	6.311029139	1.418438111	-0.145353021	2500
4	5.54E+02	4.104967154	3.64E+01	0.856024807	6.316536551	1.412197741	-0.155455923	2500
4	5.57E+02	4.088398197	3.66E+01	0.849226358	6.322013798	1.408153254	-0.163429511	2500
4	5.60E+02	4.080956889	3.68E+01	0.832295311	6.327461209	1.406331493	-0.18356796	2500
4	5.63E+02	4.082643231	3.70E+01	0.809918231	6.332879105	1.406744629	-0.210821986	2500
4	5.66E+02	4.09248562	3.72E+01	0.78641676	6.338267806	1.409152516	-0.240268398	2500
4	5.69E+02	4.113574268	3.74E+01	0.759947479	6.343627625	1.414292302	-0.274505955	2500
4	5.72E+02	4.150343875	3.76E+01	0.733266764	6.348958869	1.423191192	-0.310245709	2500
4	5.75E+02	4.16281275	3.78E+01	0.706285908	6.354261841	1.426190988	-0.347735155	2500
4	5.78E+02	4.154453607	3.80E+01	0.681570485	6.35953684	1.424180917	-0.383355607	2500
4	5.81E+02	4.146632857	3.82E+01	0.661721769	6.36478416	1.422296645	-0.4129101	2500
4	5.84E+02	4.139382643	3.84E+01	0.64415586	6.370004089	1.420546657	-0.439814564	2500
4	5.87E+02	4.132511351	3.86E+01	0.629408887	6.375196911	1.418885297	-0.462974175	2500
4	5.90E+02	4.130394526	3.88E+01	0.612320509	6.380362908	1.418372929	-0.490499426	2500
4	5.93E+02	4.131023224	3.90E+01	0.590421689	6.385502354	1.41852513	-0.52691827	2500
4	5.96E+02	4.131358435	3.92E+01	0.569175861	6.390615521	1.418606272	-0.563565822	2500
4	5.99E+02	4.126418714	3.94E+01	0.55111196	6.395702677	1.417409891	-0.595817296	2500
4	6.02E+02	4.119300976	3.96E+01	0.537226875	6.400764084	1.415683483	-0.621334788	2500
4	6.05E+02	4.140914619	3.98E+01	0.525166059	6.405800002	1.420916686	-0.644040764	2500
4	6.08E+02	4.169491576	4.00E+01	0.510619905	6.410810688	1.427794104	-0.672129791	2500
4	6.11E+02	4.188354809	4.02E+01	0.496049578	6.415796391	1.43230801	-0.701079402	2500
4	6.14E+02	4.2035327	4.04E+01	0.48363936	6.42075736	1.435925291	-0.726415774	2500
4	6.18E+02	4.217143841	4.06E+01	0.47207362	6.425693839	1.439158084	-0.750620331	2500
4	6.21E+02	4.173022193	4.08E+01	0.460130595	6.43060607	1.42864052	-0.776244928	2500
4	6.24E+02	4.122387378	4.10E+01	0.450101894	6.435494288	1.416432456	-0.798281291	2500
4	6.27E+02	4.083450899	4.12E+01	0.442589464	6.440358728	1.406942439	-0.815112656	2500
4	6.30E+02	4.047295873	4.14E+01	0.438626958	6.445199619	1.398048972	-0.824105981	2500
4	6.33E+02	4.038068693	4.16E+01	0.436871017	6.450017189	1.395766531	-0.828117283	2500
4	6.36E+02	4.044907299	4.18E+01	0.43259086	6.454811661	1.397458633	-0.837962894	2500
4	6.39E+02	4.063400115	4.20E+01	0.427139027	6.459583256	1.40202009	-0.850645729	2500
4	6.42E+02	4.041339287	4.22E+01	0.42154233	6.464332191	1.396576144	-0.86383508	2500
4	6.45E+02	4.019536202	4.24E+01	0.418204681	6.46905868	1.391166523	-0.871784299	2500
4	6.48E+02	3.997990859	4.26E+01	0.41577131	6.473762935	1.38579195	-0.877619905	2500
4	6.51E+02	3.968336941	4.28E+01	0.415065583	6.478445163	1.3783471	-0.87931874	2500
4	6.54E+02	3.892052095	4.30E+01	0.417662426	6.48310557	1.358936549	-0.873081766	2500
4	6.57E+02	3.818911302	4.32E+01	0.420839313	6.487744358	1.339965382	-0.865504197	2500
4	6.60E+02	3.745167813	4.34E+01	0.420073733	6.492361727	1.320466426	-0.867325028	2500
4	6.63E+02	3.669298353	4.36E+01	0.419658033	6.496957874	1.300000459	-0.868315106	2500
4	6.66E+02	3.615290448	4.38E+01	0.423697355	6.501532993	1.285172197	-0.858735864	2500
4	6.69E+02	3.597454723	4.40E+01	0.432003246	6.506087276	1.280226574	-0.839322177	2500
4	6.72E+02	3.579074572	4.42E+01	0.444551037	6.510620911	1.275104268	-0.810690412	2500
4	6.75E+02	3.559847934	4.44E+01	0.461173946	6.515134085	1.269717829	-0.773979984	2500
4	6.78E+02	3.542417559	4.46E+01	0.481626867	6.519626982	1.26480942	-0.7305856	2500
4	6.81E+02	3.517075275	4.48E+01	0.503633046	6.524099783	1.257629756	-0.685907359	2500
4	6.84E+02	3.451048292	4.50E+01	0.525807714	6.528552667	1.238678037	-0.642819696	2500
4	6.87E+02	3.374634211	4.52E+01	0.551981964	6.53298581	1.216286937	-0.594239907	2500
4	6.90E+02	3.322890197	4.54E+01	0.584881366	6.537399388	1.200834945	-0.536346245	2500
4	6.94E+02	3.292994943	4.56E+01	0.622952944	6.541793572	1.191797468	-0.473284294	2500
4	6.97E+02	3.261049887	4.58E+01	0.663289366	6.546168531	1.182049195	-0.410543935	2500
4	7.00E+02	3.231195368	4.60E+01	0.695245211	6.550524433	1.172852152	-0.363490674	2500
4	7.03E+02	3.206406884	4.62E+01	0.720047269	6.554861444	1.165150959	-0.328438418	2500
4	7.06E+02	3.175353575	4.64E+01	0.742383296	6.559179726	1.155418988	-0.297889598	2500
4	7.09E+02	3.142285208	4.66E+01	0.763741013	6.56347944	1.144950308	-0.269526536	2500
4	7.12E+02	3.107723335	4.68E+01	0.785320795	6.567760747	1.133890411	-0.241662989	2500
4	7.15E+02	3.071219164	4.70E+01	0.807155293	6.572023802	1.122074604	-0.214239197	2500
4	7.18E+02	3.032541453	4.72E+01	0.829463585	6.57626876	1.109401031	-0.18697607	2500
4	7.21E+02	3.005260212	4.74E+01	0.853175989	6.580495775	1.100364157	-0.158789435	2500
4	7.24E+02	2.983702505	4.76E+01	0.879812192	6.584704997	1.09316498	-0.128046812	2500
4	7.27E+02	2.969067615	4.78E+01	0.910774757	6.588896576	1.088247969	-0.09345966	2500
4	7.30E+02	2.960241586	4.80E+01	0.945710688	6.593070659	1.085270882	-0.055818583	2500
4	7.33E+02	2.930690546	4.82E+01	0.982750182	6.597227391	1.075238076	-0.017400329	2500
4	7.36E+02	2.903646289	4.84E+01	1.014564625	6.601366917	1.065967288	0.01445958	2500
4	7.39E+02	2.884452961	4.86E+01	0.994634253	6.605489377	1.059335267	-0.005380194	2500
4	7.42E+02	2.872389096	4.88E+01	0.94457033	6.609594913	1.055144121	-0.057025132	2500
4	7.45E+02	2.928382431	4.90E+01	0.896976977	6.613683662	1.074450199	-0.108725084	2500
4	7.48E+02	2.999579471	4.92E+01	0.855640219	6.617755761	1.098472102	-0.155905296	2500
4	7.51E+02	3.046807044	4.94E+01	0.817179212	6.621811345	1.114094171	-0.201896854	2500
4	7.54E+02	3.088242233	4.96E+01	0.776624897	6.625850548	1.127602072	-0.252797803	2500
4	7.57E+02	3.125972927	4.98E+01	0.733911594	6.629873502	1.139745571	-0.309366702	2500
4	7.60E+02	3.158099997	5.00E+01	0.692006786	6.633880336	1.14997058	-0.368159517	2500
4	7.63E+02	3.185471334	5.02E+01	0.652108476	6.63787118	1.158600263	-0.427544357	2500
4	7.67E+02	3.20881596	5.04E+01	0.615458219	6.641846159	1.165902009	-0.485388217	2500
4	7.70E+02	3.223887797	5.06E+01	0.582734376	6.645805401	1.170588021	-0.540023812	2500
4	7.73E+02	3.169895258	5.08E+01	0.55096777	6.64974903	1.153698546	-0.596078965	2500
4	7.76E+02	3.115314568	5.10E+01	0.521972273	6.653677167	1.136330132	-0.650140809	2500
4	7.79E+02	3.057414534	5.12E+01	0.500570937	6.657589934	1.117569635	-0.692005958	2500
4	7.82E+02	3.086891718	5.14E+01	0.489641585	6.661487451	1.127164668	-0.714081615	2500
4	7.85E+02	3.119668384	5.16E+01	0.484256054	6.665432141	1.137726709	-0.725141475	2500
4	7.88E+02	3.149788287	5.18E+01	0.482392575	6.669398948	1.14733524	-0.728997025	2500
4	7.91E+02	3.170629978	5.20E+01	0.481204347	6.673350081	1.153930299	-0.731463261	2500
4	7.94E+02	3.151168827	5.22E+01	0.479331836	6.677285664	1.14777344	-0.735362153	2500
4	7.97E+02	3.131361355	5.24E+01	0.475363934	6.681205819	1.141467848	-0.743674591	2500
4	8.00E+02	3.114952369	5.26E+01	0.468192454	6.685110666	1.136213861	-0.758875841	2500
4	8.04E+02	3.052619095	5.28E+01	0.463582581	6.689000325	1.115999942	-0.768770742	2500
4	8.07E+02	2.972986689	5.30E+01	0.466048768	6.692874913	1.089567067	-0.763464998	2500
4	8.10E+02	2.888936115	5.32E+01	0.47492894	6.696734546	1.060888308	-0.744590086	2500
4	8.13E+02	2.798727321	5.35E+01	0.490365471	6.70057934	1.029164785	-0.712604307	2500
4	8.16E+02	2.697350834	5.37E+01	0.512874792	6.704409408	0.992270119	-0.667723534	2500
4	8.19E+02	2.593257725	5.39E+01	0.540530566	6.708224863	0.952914894	-0.615204092	2500
4	8.22E+02	2.47596904	5.41E+01	0.573020226	6.712025815	0.906631851	-0.556834264	2500
4	8.25E+02	2.333308347	5.43E+01	0.607945409	6.715812375	0.847287152	-0.497670189	2500
4	8.28E+02	2.199549433	5.45E+01	0.64394815	6.719584651	0.788252536	-0.440137069	2500
4	8.32E+02	2.097112505	5.47E+01	0.677646856	6.72334275	0.740561401	-0.389128988	2500
4	8.35E+02	2.025190415	5.49E+01	0.711940752	6.727086778	0.705663728	-0.339760585	2500
4	8.38E+02	1.954705726	5.51E+01	0.746175489	6.730816842	0.670239658	-0.292794466	2500
4	8.41E+02	1.885658439	5.53E+01	0.778753325	6.734533043	0.634277064	-0.250060939	2500
4	8.44E+02	1.818048554	5.55E+01	0.813716448	6.738235486	0.597763702	-0.206143318	2500
4	8.47E+02	1.75187607	5.57E+01	0.839339114	6.74192427	0.560687253	-0.175140466	2500
4	8.50E+02	1.686558061	5.59E+01	0.855953266	6.745599498	0.522689802	-0.1555395	2500
4	8.53E+02	1.628054977	5.61E+01	0.865674672	6.749261268	0.487386036	-0.144246108	2500
4	8.57E+02	1.581772016	5.63E+01	0.878352746	6.752909679	0.458545748	-0.129707005	2500
4	8.60E+02	1.543528609	5.65E+01	0.88088743	6.756544826	0.4340711	-0.126825436	2500
4	8.63E+02	1.456375246	5.67E+01	0.875064992	6.760166808	0.37595064	-0.133457119	2500
4	8.66E+02	1.368269792	5.69E+01	0.866905757	6.763775717	0.313547016	-0.142825008	2500
4	8.69E+02	1.288668767	5.71E+01	0.859593478	6.76737165	0.253609722	-0.151295701	2500
4	8.72E+02	1.300241774	5.73E+01	0.856138027	6.770954698	0.262550227	-0.155323669	2500
4	8.75E+02	1.337309391	5.75E+01	0.857261981	6.774524954	0.290659678	-0.154011712	2500
4	8.78E+02	1.359611317	5.77E+01	0.860054823	6.778082508	0.307198863	-0.150759144	2500
4	8.82E+02	1.363130898	5.79E+01	0.857062665	6.781627451	0.309784185	-0.154244242	2500
4	8.85E+02	1.360633439	5.81E+01	0.851925597	6.785159872	0.307950355	-0.160256083	2500
4	8.88E+02	1.351296868	5.84E+01	0.846575475	6.788679858	0.301064774	-0.16655592	2500
4	8.91E+02	1.335121184	5.86E+01	0.83767674	6.792187498	0.289022062	-0.177123005	2500
4	8.94E+02	1.312106389	5.88E+01	0.82774294	6.795682877	0.271633776	-0.189052632	2500
4	8.97E+02	1.282252481	5.90E+01	0.822602534	6.799166081	0.248618282	-0.195282143	2500
4	9.00E+02	1.245559461	5.92E+01	0.822069216	6.802637195	0.219584795	-0.195930683	2500
4	9.03E+02	1.20202733	5.94E+01	0.826329233	6.806096301	0.184009573	-0.190761998	2500
4	9.06E+02	1.151656086	5.96E+01	0.837718062	6.809543484	0.141200981	-0.177073677	2500
5	4.61E+02	6.949102151	4.48E+01	1.256005893	6.132803169	1.938612464	0.22793676	3000
5	4.64E+02	6.868465727	4.50E+01	1.260471904	6.139365358	1.926940752	0.231486178	3000
5	4.67E+02	6.806072671	4.53E+01	1.258378194	6.145884765	1.917815253	0.229823744	3000
5	4.70E+02	6.770147799	4.56E+01	1.253670129	6.152361945	1.912522918	0.226075353	3000
5	4.73E+02	6.736760011	4.59E+01	1.252263365	6.15879744	1.907579099	0.224952606	3000
5	4.76E+02	6.705656962	4.62E+01	1.254023379	6.165157132	1.902951493	0.226357086	3000
5	4.79E+02	6.677561483	4.65E+01	1.258569271	6.171447372	1.898752873	0.229975576	3000
5	4.82E+02	6.654421335	4.67E+01	1.266370022	6.177698291	1.895281496	0.236154557	3000
5	4.85E+02	6.634120892	4.70E+01	1.26640925	6.18391038	1.892226163	0.236185534	3000
5	4.88E+02	6.615967725	4.73E+01	1.261185731	6.190084116	1.889486079	0.232052335	3000
5	4.91E+02	6.599450833	4.76E+01	1.256496148	6.196219971	1.886986438	0.228327013	3000
5	4.94E+02	6.584625056	4.79E+01	1.25341791	6.202318407	1.884737394	0.225874148	3000
5	4.97E+02	6.572472941	4.82E+01	1.252338508	6.208379878	1.882890161	0.22501261	3000
5	5.00E+02	6.543840638	4.84E+01	1.255286376	6.214404828	1.878524247	0.227363735	3000
5	5.03E+02	6.504727075	4.87E+01	1.259279504	6.220393695	1.872529155	0.230539735	3000
5	5.06E+02	6.455410639	4.90E+01	1.264081324	6.226346909	1.864918638	0.234345632	3000
5	5.09E+02	6.404421401	4.93E+01	1.27015674	6.232264893	1.856988596	0.23914031	3000
5	5.12E+02	6.354804946	4.96E+01	1.276304318	6.238148059	1.849211211	0.24396865	3000
5	5.15E+02	6.306234497	4.99E+01	1.257448375	6.243996817	1.841538747	0.229084569	3000
5	5.18E+02	6.258710053	5.01E+01	1.230063677	6.249811565	1.833974102	0.207065938	3000
5	5.21E+02	6.212231613	5.04E+01	1.203509616	6.255592697	1.826520189	0.185241968	3000
5	5.24E+02	6.166799179	5.07E+01	1.178149429	6.2613406	1.819179932	0.163944927	3000
5	5.27E+02	6.12241275	5.10E+01	1.155914317	6.267055653	1.811956259	0.144891647	3000
5	5.30E+02	6.079072326	5.13E+01	1.135091378	6.27273823	1.804852106	0.126713157	3000
5	5.33E+02	6.036777908	5.16E+01	1.114820673	6.278388697	1.797870411	0.10869356	3000
5	5.36E+02	5.995529494	5.19E+01	1.095642428	6.284007416	1.791014107	0.091340883	3000
5	5.39E+02	5.955327086	5.21E+01	1.077952921	6.289594741	1.784286127	0.075063799	3000
5	5.42E+02	5.916518891	5.24E+01	1.06190083	6.295151022	1.777748251	0.060060538	3000
5	5.45E+02	5.835911104	5.27E+01	1.047818912	6.300676601	1.764030398	0.046710777	3000
5	5.48E+02	5.753811056	5.30E+01	1.036038713	6.306171815	1.749862428	0.035404511	3000
5	5.51E+02	5.714133555	5.33E+01	1.026455581	6.311636997	1.742942677	0.026111685	3000
5	5.54E+02	5.679686394	5.36E+01	1.018975978	6.317072473	1.736896019	0.018798179	3000
5	5.57E+02	5.616695412	5.39E+01	1.01385851	6.322478564	1.725743486	0.013763359	3000
5	5.60E+02	5.550469308	5.41E+01	1.011541145	6.327855587	1.713882484	0.011475054	3000
5	5.63E+02	5.487455523	5.44E+01	1.014881474	6.333203852	1.702464673	0.014771832	3000
5	5.66E+02	5.427720326	5.47E+01	1.021533549	6.338523665	1.691519216	0.021304978	3000
5	5.69E+02	5.368481433	5.50E+01	1.029878934	6.343815327	1.680545081	0.029441256	3000
5	5.72E+02	5.31044155	5.53E+01	1.040217627	6.349079135	1.669674986	0.039429948	3000
5	5.75E+02	5.253604666	5.56E+01	1.052389174	6.35431538	1.658914444	0.051062983	3000
5	5.78E+02	5.197941292	5.58E+01	1.06630454	6.359524349	1.648262642	0.064198969	3000
5	5.81E+02	5.143451428	5.61E+01	1.075225203	6.364706326	1.637724338	0.072530131	3000
5	5.84E+02	5.090135073	5.64E+01	1.074778232	6.369861589	1.627304367	0.072114345	3000
5	5.87E+02	5.0127983	5.67E+01	1.06952176	6.37499041	1.611994302	0.067211595	3000
5	5.90E+02	4.936660141	5.70E+01	1.063391852	6.380093062	1.596689018	0.06146366	3000
5	5.93E+02	4.868556199	5.73E+01	1.05768338	6.385169808	1.582797425	0.056081026	3000
5	5.96E+02	4.805334588	5.76E+01	1.052786719	6.390220911	1.569726673	0.051440666	3000
5	5.99E+02	4.74385204	5.78E+01	1.048595237	6.395246629	1.556849472	0.047451399	3000
5	6.02E+02	4.684131869	5.81E+01	1.044760054	6.400247215	1.544180598	0.043787245	3000
5	6.05E+02	4.625387135	5.84E+01	1.040789736	6.405222919	1.531560072	0.039979786	3000
5	6.08E+02	4.579819413	5.87E+01	1.041410686	6.410173989	1.521659568	0.040576223	3000
5	6.11E+02	4.558288067	5.90E+01	1.047221843	6.415100666	1.516947129	0.046140794	3000
5	6.14E+02	4.543466036	5.93E+01	1.053977866	6.42000319	1.513690165	0.052571449	3000
5	6.17E+02	4.528257873	5.96E+01	1.060577924	6.424881796	1.51033729	0.058813971	3000
5	6.20E+02	4.512707292	5.98E+01	1.067200582	6.429736717	1.50689726	0.065038941	3000
5	6.23E+02	4.496793441	6.01E+01	1.073573037	6.434568181	1.503364574	0.070992372	3000
5	6.26E+02	4.480820649	6.04E+01	1.079860157	6.439376415	1.49980621	0.076831549	3000
5	6.29E+02	4.467670677	6.07E+01	1.086302754	6.44416164	1.496867171	0.082779962	3000
5	6.32E+02	4.455432747	6.10E+01	1.092787792	6.448924076	1.494124194	0.088732038	3000
5	6.35E+02	4.442690353	6.13E+01	1.099356533	6.453663939	1.491260128	0.094725039	3000
5	6.38E+02	4.427940851	6.16E+01	1.104568606	6.458381441	1.487934657	0.099454857	3000
5	6.41E+02	4.412021125	6.18E+01	1.107199909	6.463076793	1.484332889	0.101834224	3000
5	6.44E+02	4.395500107	6.21E+01	1.106415772	6.467750201	1.480581315	0.101125757	3000
5	6.47E+02	4.378975041	6.24E+01	1.104133511	6.47240187	1.476814688	0.099060875	3000
5	6.50E+02	4.362270472	6.27E+01	1.101080896	6.477032002	1.472992672	0.09629233	3000
5	6.53E+02	4.346364969	6.30E+01	1.09742377	6.481640794	1.469339856	0.092965405	3000
5	6.56E+02	4.335137754	6.33E+01	1.095315377	6.486228442	1.466753387	0.091042338	3000
5	6.59E+02	4.32528129	6.36E+01	1.092977432	6.49079514	1.464477176	0.088905561	3000
5	6.62E+02	4.31454665	6.38E+01	1.089386578	6.495341078	1.461992255	0.085614765	3000
5	6.65E+02	4.303118094	6.41E+01	1.0849843	6.499866444	1.459339898	0.081565517	3000
5	6.68E+02	4.290995618	6.44E+01	1.079792352	6.504371424	1.456518785	0.076768756	3000
5	6.71E+02	4.27820394	6.47E+01	1.074572361	6.508856199	1.453533281	0.071922778	3000
5	6.74E+02	4.264502563	6.50E+01	1.066247075	6.513320951	1.450325542	0.064145076	3000
5	6.77E+02	4.241390491	6.53E+01	1.053833011	6.517765858	1.444891161	0.052434004	3000
5	6.80E+02	4.213773194	6.56E+01	1.04066132	6.522191094	1.438358492	0.039856395	3000
5	6.83E+02	4.186216342	6.58E+01	1.027289297	6.526596835	1.431797305	0.026923582	3000
5	6.86E+02	4.158805291	6.61E+01	1.014486268	6.53098325	1.425227843	0.014382344	3000
5	6.89E+02	4.131051271	6.64E+01	1.002376352	6.535350508	1.418531919	0.002373533	3000
5	6.92E+02	4.101576035	6.67E+01	0.991143667	6.539698776	1.411371299	-0.008895784	3000
5	6.95E+02	4.071047415	6.70E+01	0.980623609	6.544028219	1.403900316	-0.019566574	3000
5	6.98E+02	4.040016529	6.73E+01	0.97019493	6.548338998	1.396248783	-0.030258269	3000
5	7.01E+02	4.008989646	6.76E+01	0.963592957	6.552631274	1.388539251	-0.037086318	3000
5	7.04E+02	3.978192986	6.79E+01	0.958815483	6.556905205	1.380827692	-0.042056628	3000
5	7.07E+02	3.94827825	6.81E+01	0.952134962	6.561160948	1.373279598	-0.049048487	3000
5	7.10E+02	3.918749765	6.84E+01	0.94360923	6.565398656	1.365772665	-0.05804315	3000
5	7.13E+02	3.889828443	6.87E+01	0.934709781	6.569618481	1.358365054	-0.067519193	3000
5	7.16E+02	3.87198182	6.90E+01	0.925383546	6.573820574	1.353766474	-0.077546983	3000
5	7.19E+02	3.854100455	6.93E+01	0.915794483	6.578005084	1.349137635	-0.087963303	3000
5	7.22E+02	3.836184346	6.96E+01	0.906017903	6.582172156	1.344478213	-0.098696212	3000
5	7.25E+02	3.818233494	6.99E+01	0.89614587	6.586321936	1.33978788	-0.109652078	3000
5	7.28E+02	3.801061185	7.01E+01	0.886201321	6.590454567	1.335280287	-0.12081113	3000
5	7.31E+02	3.775657077	7.04E+01	0.875730139	6.594570189	1.328574428	-0.132697296	3000
5	7.34E+02	3.739602043	7.07E+01	0.864490854	6.598668942	1.3189792	-0.145614553	3000
5	7.37E+02	3.701179183	7.10E+01	0.852838249	6.602750964	1.308651467	-0.159185376	3000
5	7.40E+02	3.666915964	7.13E+01	0.840880075	6.60681639	1.299350972	-0.173306228	3000
5	7.43E+02	3.639129818	7.16E+01	0.828621997	6.610865356	1.291744592	-0.187991202	3000
5	7.46E+02	3.611041964	7.19E+01	0.816165898	6.614897994	1.283996363	-0.203137639	3000
5	7.49E+02	3.576676656	7.21E+01	0.802324431	6.618914435	1.274434061	-0.220242225	3000
5	7.52E+02	3.524017536	7.24E+01	0.787501948	6.622914809	1.259601684	-0.238889435	3000
5	7.55E+02	3.471594423	7.27E+01	0.774315938	6.626899243	1.244613976	-0.2557753	3000
5	7.58E+02	3.425105825	7.30E+01	0.762475999	6.630867865	1.231132369	-0.271184248	3000
5	7.61E+02	3.381927725	7.33E+01	0.752520947	6.634820799	1.21844588	-0.284326446	3000
5	7.64E+02	3.336508026	7.36E+01	0.744709227	6.638758169	1.204924759	-0.294761436	3000
5	7.67E+02	3.290103624	7.39E+01	0.738023409	6.642680097	1.190919061	-0.303779736	3000
5	7.70E+02	3.242673584	7.42E+01	0.731609077	6.646586703	1.17639817	-0.312508955	3000
5	7.73E+02	3.194283302	7.44E+01	0.724528552	6.650478107	1.161362744	-0.322234109	3000
5	7.76E+02	3.143721262	7.47E+01	0.717229149	6.654354427	1.145407214	-0.332359895	3000
5	7.79E+02	3.084608993	7.50E+01	0.709552702	6.658215779	1.126424905	-0.343120504	3000
5	7.82E+02	3.020200129	7.53E+01	0.701828965	6.662062278	1.105323097	-0.354065544	3000
5	7.85E+02	2.955148584	7.56E+01	0.694517399	6.665894038	1.083548932	-0.364538064	3000
5	7.88E+02	2.889061819	7.59E+01	0.687615298	6.669711172	1.060931819	-0.374525757	3000
5	7.91E+02	2.822029423	7.62E+01	0.681036613	6.673513791	1.03745628	-0.38413921	3000
5	7.94E+02	2.754189758	7.64E+01	0.674710931	6.677302004	1.0131233	-0.39347093	3000
5	7.97E+02	2.685752941	7.67E+01	0.666785138	6.681075922	0.987961114	-0.405287417	3000
5	8.00E+02	2.619832948	7.70E+01	0.65740382	6.68483565	0.963110555	-0.419456807	3000
5	8.03E+02	2.556341543	7.73E+01	0.64675639	6.688581296	0.938577151	-0.435785577	3000
5	8.06E+02	2.507043477	7.76E+01	0.63526083	6.692312964	0.919104161	-0.453719608	3000
5	8.09E+02	2.473685054	7.79E+01	0.624012631	6.696030758	0.905708963	-0.471584669	3000
5	8.12E+02	2.443135112	7.82E+01	0.613060794	6.699734782	0.893282096	-0.489291173	3000
5	8.15E+02	2.415393651	7.85E+01	0.603013638	6.703425137	0.881862276	-0.505815466	3000
5	8.18E+02	2.390460672	7.87E+01	0.591902591	6.707101923	0.871486097	-0.524413201	3000
5	8.21E+02	2.36347474	7.90E+01	0.579242819	6.710765239	0.860132883	-0.546033513	3000
5	8.24E+02	2.316368208	7.93E+01	0.566746671	6.714415185	0.840000532	-0.567842864	3000
5	8.27E+02	2.277129058	7.96E+01	0.555312826	6.718051857	0.822915464	-0.588223673	3000
5	8.30E+02	2.222932947	7.99E+01	0.54555811	6.721675352	0.798827471	-0.605945953	3000
5	8.33E+02	2.158046373	8.02E+01	0.537914623	6.725285764	0.769203355	-0.620055425	3000
5	8.36E+02	2.086323982	8.05E+01	0.532653222	6.728883188	0.735403657	-0.629884682	3000
5	8.39E+02	2.011199716	8.07E+01	0.529224911	6.732467717	0.698731417	-0.636341775	3000
5	8.42E+02	1.936000199	8.10E+01	0.527354211	6.736039443	0.660624092	-0.639882829	3000
5	8.45E+02	1.860725434	8.13E+01	0.525176406	6.739598457	0.62096643	-0.644021062	3000
5	8.48E+02	1.79810648	8.16E+01	0.523913309	6.74314485	0.586734155	-0.646429049	3000
5	8.51E+02	1.757940525	8.19E+01	0.52472328	6.74667871	0.564142967	-0.64488424	3000
5	8.54E+02	1.718693884	8.22E+01	0.527791274	6.750200126	0.541564632	-0.639054388	3000
5	8.57E+02	1.680366559	8.25E+01	0.533533724	6.753709185	0.519011959	-0.628232998	3000
5	8.60E+02	1.642958549	8.28E+01	0.542165305	6.757205973	0.49649861	-0.612184334	3000
5	8.63E+02	1.606383699	8.30E+01	0.55470436	6.760690577	0.473985503	-0.589319991	3000
5	8.66E+02	1.56971876	8.33E+01	0.560470892	6.76416308	0.45089647	-0.57897797	3000
5	8.69E+02	1.545787386	8.36E+01	0.55564044	6.767623567	0.435533415	-0.587633884	3000
5	8.72E+02	1.540112011	8.39E+01	0.549595489	6.77107212	0.431855148	-0.598572746	3000
5	8.75E+02	1.542231479	8.42E+01	0.54578449	6.774508821	0.43323038	-0.605531088	3000
5	8.78E+02	1.544629965	8.45E+01	0.545282771	6.777933752	0.434784377	-0.606450773	3000
