# Supplementary material for: A robot-assisted acoustofluidic end effector
Source: Nat Commun. 2022 Oct 26;13:6370. doi: 10.1038/s41467-022-34167-y (PMC9605990; doi:10.1038/s41467-022-34167-y)
Supplement: Supplementary file 18 — Source Data [file 41467_2022_34167_MOESM18_ESM.zip › Supplementary Data/Figure 2D/matlab_char_rVSvel.m]

%% Vibration Plots

close all;
clear all;
clc;

%% Variables for Plot

markersize = 6;
fontsize = 24;
fontsizeLog = 22;
fontname = 'Arial';
fontweight = 'normal';
linewidth = 3;
linewidthE = 1;
axissize = 24;
axissizeLog = 18;
datapoint_reduction = 5;
color = {'k','b','g',[.5 .6 .7],[.8 .2 .6]}; % Cell array of colors.

%% import Data

T = readtable('data.csv');
  range_start = 1; 
  range_end = 793;
 dist = T.dist_mean; % um
 vel = T.vel_mean; % mm/s
 stdd = T.std_vel; % mm/s
 logdist = T.log_dist; % um
 logvel = T.log_vel; % mm/s
 logstdd = T.log_std; % mm/s
 number_of_tracks = max(T.track_nr); %[]
 voltage = [1000, 1500, 2000, 2500, 3000]';
 
 distance = dist(range_start:range_end);
 velocity = vel(range_start:range_end);
 std = stdd(range_start:range_end);
 logdistance = logdist(range_start:range_end);
 logvelocity = logvel(range_start:range_end);
 logstd = logstdd(range_start:range_end);
 
%% modify data
 
 C = [];
 for k = 1:6*number_of_tracks
     C = [C; {[]}];
end

 for k = 1:number_of_tracks
    for i = 2:height(T)
        if  T.track_nr(i) == k && mod(i,datapoint_reduction) == 0
            C{k+0*number_of_tracks} = [C{k+0*number_of_tracks}, (velocity(i))]; % velocity in mm/s, spalten 1-5
            C{k+1*number_of_tracks} = [C{k+1*number_of_tracks}, (distance(i))]; % Distance, spalten 6-10
            C{k+2*number_of_tracks} = [C{k+2*number_of_tracks}, (std(i))]; % std, spalten 11-15
            C{k+3*number_of_tracks} = [C{k+3*number_of_tracks}, (logvelocity(i))]; % log velocity in mm/s, spalten 16-20
            C{k+4*number_of_tracks} = [C{k+4*number_of_tracks}, (logdistance(i))]; % log Distance, spalten 21-25
            C{k+5*number_of_tracks} = [C{k+5*number_of_tracks}, (logstd(i))]; % log std, spalten 26-30
        end   
    end
 end

%% Figure

figure(1)

%plot design
set(gca, 'XDir','normal', 'linewidth',2)
hold on
pbaspect([1 1 1])
box on
xlabel('Distance, r (µm)', 'FontSize', fontsize, 'FontWeight', fontweight, 'FontName', fontname)
ylabel('Velocity, v (mm/s)', 'FontSize', fontsize, 'FontWeight', fontweight, 'FontName', fontname)
ylim([0 10])
ax1 = gca;
ax1.FontSize=axissize;

%plot curves
for k = 1:number_of_tracks
    if k ~= 4
        errorbar(C{k+1*number_of_tracks},C{k+0*number_of_tracks},C{k+2*number_of_tracks},'o','MarkerFaceColor',color{k},'MarkerSize',markersize, 'LineWidth', linewidthE, 'MarkerEdgeColor',color{k}, 'Color','k')
        plot(C{k+1*number_of_tracks},C{k+0*number_of_tracks},'b:o','LineWidth',1.5 ,'MarkerSize',5,'color',color{k})
        hold on
    end
end

%loglog design
axes('Position',[.5 .65 .25 .25])
pbaspect([1 1 1])
box on
set(gca, 'XDir','normal', 'linewidth',2)
hold on
xlabel('r','FontSize', fontsizeLog, 'FontWeight', fontweight, 'FontName', fontname)
ylabel('v','FontSize', fontsizeLog, 'FontWeight', fontweight, 'FontName', fontname)
ax1 = gca;
ax1.FontSize=axissizeLog;
ylim([-1.5 2.5])
for k = 1:number_of_tracks
    if k ~= 4
        track = 500*(k+1);
        plot(C{k+4*number_of_tracks},C{k+3*number_of_tracks},'o','MarkerFaceColor',color{k},'MarkerSize',markersize, 'LineWidth', linewidthE, 'MarkerEdgeColor',color{k})
        plog = polyfit(C{k+4*number_of_tracks},C{k+3*number_of_tracks},1);
        fprintf('The log-gradient for %i Volt is %f \n',track,plog(1,1));
    end
end
grid off;
hold off;
