# Supplementary material for: A robot-assisted acoustofluidic end effector
Source: Nat Commun. 2022 Oct 26;13:6370. doi: 10.1038/s41467-022-34167-y (PMC9605990; doi:10.1038/s41467-022-34167-y)
Supplement: Supplementary file 18 — Source Data [file 41467_2022_34167_MOESM18_ESM.zip › Supplementary Data/Figure 6b/matlab_char_velocityVSdistance_zebrafish_attraction.m]

%% Vibration Plots

close all;
clear all;
clc;

%% Variables for Plot

markersize = 15;
markersizeLog = markersize*2;
fontsize = 80;
fontsizeLog = fontsize*2;
fontname = 'Arial';
fontweight = 'normal';
linewidth = 4;
linewidthLog = linewidth*2;
linewidthE = 1.5;
linewidthELog = linewidthE*2;
axissize = 22;
axissizeLog = axissize*2;
boxsize = 3;
boxsizeLog = boxsize*2;
datapoint_reduction = 1; %min 1

%% import Data

data = readtable('Zebrafish.csv');

distance = data.distance/1000; % mm
velocity = data.velocity/1000; % mm/s
logdist = log(distance(1:end,1)); % mm
logvel = log(velocity(1:end,1)); %mm/s

% %% loglog design
% 
% figure(1)
% 
% %axes('Position',[.285 .5 .35 .35])
% pbaspect([1.25 1 1])
% box on
% set(gca, 'YDir','normal', 'linewidth',boxsizeLog)
% hold on
% xlabel('Distance (mm)','FontSize', fontsizeLog, 'FontWeight', fontweight, 'FontName', fontname)
% ylabel('Velocity (mm/s)','FontSize', fontsizeLog, 'FontWeight', fontweight, 'FontName', fontname)
% ax1 = gca;
% ax1.FontSize=axissizeLog;
% ylim([logvel(1,1) logvel(end,1)])
% xlim([logdist(end,1) logdist(1,1)])
% plot(logdist,logvel,'o','MarkerFaceColor','b','MarkerSize',markersizeLog, 'LineWidth', linewidthE, 'MarkerEdgeColor','b')
% plog = polyfit(logdist,logvel,1);
% fprintf('The log-gradient is %f \n',plog(1,1));
% m = plog(1,1);
% k = plog(1,2);
% f1 = polyval(plog,logdist);
% plot(logdist,f1, 'LineWidth', linewidthLog,'Color', 'r')
% %errorbar( logvoltage,logvel,logstd2,'o','MarkerFaceColor','b','MarkerSize',markersizeLog, 'LineWidth', linewidthELog, 'MarkerEdgeColor','b', 'Color','k')

%% Plot velocity vs position

figure(1)

start = distance(end,1);
ende = distance(1,1);
x = start:0.01:ende+0.1;

% a1 = 0.41;
% b1 = -0.75;
% f1 = a1 * x.^(-1) + b1;
% h1 = plot(x,f1);
% hold on
% set(h1,'LineWidth',linewidth,'Color','r');
% hold on
% 
% a2 = 0.068;
% b2 = -0.2;
% f2 = a2 * x.^(-2) + b2;
% h2 = plot(x,f2);
% hold on
% set(h2,'LineWidth',linewidth,'Color','g');
% hold on
% 

x3 = -200:0.01:0+0.1;
a3 = 0.000154169;
b3 = -15.61050914;
f3 = a3 * x3.^(3) + b3;
h3 = plot(x3+100,f3);
hold on
set(h3,'LineWidth',2,'Color','b');
hold on

% a4 = 0.003;
% b4 = 0.01;
% f4 = a4 * x.^(-4) + b4;
% h4 = plot(x,f4);
% hold on
% set(h4,'LineWidth',linewidth,'Color','r');
% hold on

a5 = 0.0008;
b5 = 0.05;
f5 = a5 * x.^(-5) + b5;
h5 = plot(x,f5);
hold on
set(h5,'LineWidth',linewidth,'Color','r');
hold on
% 
% a6 = 0.000198819;
% b6 = 0.066;
% f6 = a6 * x.^(-6) + b6;
% h6 = plot(x,f6);
% hold on
% set(h6,'LineWidth',linewidth,'Color','r');
% hold on
% 
% a7 = 5.50616 * 10^19;
% b7 = 109.5084238;
% f7 = a7 * x.^(-7) + b7;
% h7 = plot(x,f7);
% hold on
% set(h7,'LineWidth',linewidth,'Color','b');
% hold on

set(gca, 'YDir','normal', 'linewidth',boxsize)
hold on
pbaspect([1.25 1 1])
box on
xlabel('Distance (mm)', 'FontSize', fontsize, 'FontWeight', fontweight, 'FontName', fontname)
ylabel('Velocity (mm/s)', 'FontSize', fontsize, 'FontWeight', fontweight, 'FontName', fontname)
ylim([0 velocity(end,1)])
xlim([start ende])
xtickformat('%.2f')
ytickformat('%.2f')
yticks([0.00 0.20 0.40 0.60 0.80])
ax1 = gca;
ax1.FontSize=axissize;
plot(distance,velocity,'o','MarkerFaceColor','b','MarkerSize',markersize, 'LineWidth', linewidthE, 'MarkerEdgeColor','b', 'Color','k')
