# Supplementary material for: A robot-assisted acoustofluidic end effector
Source: Nat Commun. 2022 Oct 26;13:6370. doi: 10.1038/s41467-022-34167-y (PMC9605990; doi:10.1038/s41467-022-34167-y)
Supplement: Supplementary file 18 — Source Data [file 41467_2022_34167_MOESM18_ESM.zip › Supplementary Data/Figure 6b/Zebrafish.csv]

velocity	distance
75.01538462	486.659
67.11666667	477.812
71.125	466.103
72.69230769	454.396
87.60769231	443.448
125.25	431.667
130.825	419.035
144.9692308	404.675
152.3153846	386.41
204.9583333	363.96
246.525	333.159
290.6076923	302.538
417.2692308	278.743
886.8083333	255.376
