# Supplementary material for: A robot-assisted acoustofluidic end effector
Source: Nat Commun. 2022 Oct 26;13:6370. doi: 10.1038/s41467-022-34167-y (PMC9605990; doi:10.1038/s41467-022-34167-y)
Supplement: Supplementary file 18 — Source Data [file 41467_2022_34167_MOESM18_ESM.zip › Supplementary Data/Supplementary Figure 3/impedanceRAM.csv]

frequency_Hz	Re_us	Im_us	Re_mOhm	Im_mOhm
100000	90	2023	21976	-493230
100100	88	2019	21455	-494408
100200	102	2022	24847	-493246
100300	93	2025	22624	-492852
100400	92	2024	22487	-493162
100500	97	2031	23552	-491269
100600	97	2033	23355	-490832
100700	95	2026	22974	-492465
100800	93	2036	22330	-490256
100900	87	2039	20926	-489566
101000	96	2034	23237	-490508
101100	95	2043	22599	-488402
101200	89	2051	21216	-486688
101300	86	2040	20601	-489296
101400	89	2049	21214	-487172
101500	101	2061	23606	-484011
101600	88	2055	20875	-485629
101700	95	2064	22234	-483380
101800	105	2073	24358	-481265
101900	95	2064	22353	-483469
102000	95	2072	22004	-481661
102100	92	2075	21387	-480913
102200	102	2083	23562	-478887
102300	98	2073	22710	-481262
102400	96	2086	22030	-478419
102500	94	2089	21476	-477811
102600	82	2091	18625	-477441
102700	86	2088	19666	-478194
102800	99	2078	22770	-480119
102900	95	2099	21583	-475548
103000	91	2098	20741	-475711
103100	85	2096	19343	-476324
103200	87	2110	19475	-473163
103300	84	2114	18861	-472324
103400	85	2117	18958	-471555
103500	85	2110	19011	-473078
103600	85	2117	18916	-471499
103700	88	2118	19640	-471415
103800	84	2127	18519	-469328
103900	92	2124	20297	-469959
104000	97	2125	21457	-469515
104100	85	2134	18736	-467886
104200	85	2129	18801	-468980
104300	88	2132	19385	-468187
104400	91	2136	19968	-467406
104500	90	2138	19701	-466970
104600	91	2138	19858	-466789
104700	86	2139	18759	-466697
104800	95	2153	20490	-463650
104900	96	2145	20806	-465215
105000	97	2146	20934	-465036
105100	101	2156	21740	-462759
105200	89	2156	19017	-463030
105300	99	2165	21008	-460971
105400	97	2165	20668	-460861
105500	100	2164	21294	-461045
105600	94	2179	19872	-458149
105700	99	2169	20992	-460164
105800	96	2168	20279	-460289
105900	99	2169	20898	-460140
106000	103	2177	21721	-458303
106100	97	2174	20451	-459005
106200	100	2176	21048	-458540
106300	97	2183	20315	-457224
106400	102	2186	21232	-456456
106500	100	2185	20848	-456616
106600	101	2180	21248	-457625
106700	106	2194	22054	-454695
106800	104	2196	21421	-454350
106900	103	2199	21204	-453793
107000	103	2203	21195	-452997
107100	97	2203	19905	-452974
107200	96	2201	19853	-453497
107300	101	2206	20806	-452290
107400	106	2206	21675	-452175
107500	96	2209	19541	-451779
107600	105	2210	21453	-451504
107700	102	2214	20724	-450706
107800	93	2220	18753	-449672
107900	100	2221	20325	-449288
108000	103	2222	20715	-449029
108100	101	2224	20285	-448624
108200	106	2228	21324	-447888
108300	95	2235	19074	-446628
108400	103	2238	20443	-445801
108500	98	2232	19593	-447208
108600	105	2251	20724	-443322
108700	105	2243	20819	-444850
108800	88	2245	17445	-444682
108900	95	2254	18619	-442905
109000	107	2257	20998	-442033
109100	111	2256	21828	-442204
109200	110	2261	21533	-441168
109300	106	2277	20347	-438154
109400	114	2266	22188	-440151
109500	107	2268	20795	-439963
109600	110	2280	21150	-437563
109700	99	2279	19012	-438007
109800	110	2272	21279	-439072
109900	108	2283	20712	-437073
110000	107	2289	20391	-435943
110100	105	2284	20125	-436961
110200	103	2295	19607	-434913
110300	107	2299	20293	-434026
110400	113	2292	21492	-435195
110500	105	2296	19854	-434624
110600	109	2300	20637	-433894
110700	109	2306	20380	-432739
110800	118	2310	22073	-431705
110900	108	2309	20146	-432128
111000	119	2311	22153	-431532
111100	116	2314	21655	-431025
111200	110	2316	20403	-430764
111300	117	2315	21838	-430886
111400	112	2324	20696	-429275
111500	118	2330	21653	-428144
111600	125	2330	23019	-428022
111700	108	2334	19793	-427620
111800	130	2338	23628	-426424
111900	121	2347	21941	-424879
112000	115	2347	20855	-425016
112100	126	2357	22668	-423103
112200	128	2354	22939	-423503
112300	126	2353	22660	-423712
112400	129	2355	23237	-423380
112500	129	2356	23190	-423244
112600	126	2370	22406	-420717
112700	125	2368	22205	-421163
112800	132	2370	23366	-420662
112900	130	2379	22974	-419121
113000	136	2380	23937	-418717
113100	134	2378	23582	-419228
113200	129	2381	22651	-418679
113300	130	2392	22689	-416872
113400	136	2390	23679	-417123
113500	135	2401	23376	-415214
113600	139	2405	24021	-414446
113700	133	2399	23033	-415635
113800	140	2400	24200	-415231
113900	144	2410	24737	-413499
114000	143	2414	24392	-412882
114100	145	2420	24716	-411786
114200	144	2426	24401	-410764
114300	148	2412	25361	-413056
114400	152	2427	25767	-410368
114500	153	2436	25728	-408931
114600	159	2430	26772	-409797
114700	162	2440	27096	-408074
114800	161	2439	26969	-408299
114900	168	2436	28135	-408548
115000	162	2448	26867	-406684
115100	167	2455	27526	-405515
115200	164	2461	26893	-404579
115300	169	2456	27831	-405206
115400	172	2466	28225	-403559
115500	164	2465	26887	-403893
115600	180	2471	29234	-402491
115700	176	2469	28723	-402910
115800	188	2481	30339	-400835
115900	184	2479	29854	-401228
116000	191	2487	30636	-399689
116100	195	2490	31310	-399201
116200	192	2501	30491	-397497
116300	202	2495	32266	-398207
116400	204	2499	32392	-397464
116500	203	2499	32340	-397510
116600	217	2501	34413	-396876
116700	219	2506	34588	-396044
116800	222	2511	34978	-395173
116900	226	2511	35569	-395014
117000	234	2522	36404	-393148
117100	240	2529	37157	-391927
117200	245	2545	37531	-389264
117300	252	2541	38645	-389642
117400	257	2549	39203	-388393
117500	269	2535	41364	-390033
117600	270	2541	41319	-389156
117700	280	2542	42862	-388637
117800	288	2550	43707	-387271
117900	292	2551	44339	-386969
118000	309	2551	46808	-386397
118100	314	2554	47483	-385653
118200	324	2551	49027	-385742
118300	326	2545	49512	-386625
118400	349	2549	52654	-385098
118500	364	2541	55192	-385716
118600	365	2540	55454	-385720
118700	379	2540	57470	-385179
118800	392	2538	59449	-384758
118900	397	2531	60478	-385555
119000	426	2520	65249	-385820
119100	427	2510	65830	-387218
119200	443	2499	68766	-387914
119300	448	2473	70875	-391563
119400	455	2458	72783	-393419
119500	463	2439	75167	-395667
119600	453	2412	75217	-400451
119700	458	2402	76614	-401677
119800	449	2374	77005	-406715
119900	438	2357	76305	-410116
120000	435	2341	76674	-412879
120100	416	2331	74146	-415731
120200	398	2318	71975	-419087
120300	381	2311	69407	-421185
120400	362	2304	66621	-423512
120500	352	2304	64747	-424160
120600	341	2294	63343	-426534
120700	322	2295	60016	-427216
120800	314	2301	58237	-426708
120900	307	2314	56331	-424641
121000	287	2318	52691	-424911
121100	282	2318	51756	-425140
121200	279	2307	51646	-427237
121300	266	2327	48417	-424218
121400	250	2330	45585	-424208
121500	253	2325	46235	-425009
121600	247	2337	44669	-423162
121700	239	2347	43019	-421693
121800	234	2347	42128	-421907
121900	221	2346	39871	-422535
122000	232	2357	41396	-420215
122100	222	2365	39324	-419188
122200	216	2367	38199	-418933
122300	222	2372	39192	-417865
122400	216	2373	38093	-417947
122500	217	2375	38121	-417539
122600	213	2389	36959	-415240
122700	215	2384	37502	-416004
122800	211	2397	36426	-413981
122900	209	2399	36124	-413733
123000	213	2402	36591	-413126
123100	201	2406	34459	-412735
123200	196	2407	33543	-412745
123300	200	2405	34312	-412925
123400	192	2410	32882	-412255
123500	195	2422	32983	-410164
123600	195	2417	33173	-411017
123700	192	2426	32334	-409596
123800	188	2427	31707	-409511
123900	190	2420	32226	-410648
124000	191	2426	32211	-409690
124100	179	2437	29919	-408083
124200	184	2440	30772	-407442
124300	183	2444	30417	-406894
124400	191	2445	31694	-406563
124500	185	2443	30794	-407011
124600	173	2449	28767	-406376
124700	177	2452	29224	-405769
124800	179	2453	29505	-405479
124900	176	2468	28753	-403062
125000	174	2466	28429	-403452
125100	179	2475	29040	-401946
125200	177	2468	28991	-403134
125300	171	2472	27853	-402594
125400	170	2475	27548	-402180
125500	174	2468	28344	-403190
125600	172	2491	27623	-399463
125700	180	2484	29084	-400392
125800	173	2496	27606	-398674
125900	176	2491	28172	-399498
126000	171	2499	27270	-398261
126100	171	2501	27141	-398027
126200	167	2500	26591	-398198
126300	169	2509	26730	-396801
126400	174	2519	27276	-395048
126500	173	2517	27142	-395481
126600	178	2517	27916	-395314
126700	168	2509	26645	-396792
126800	164	2521	25690	-395016
126900	170	2528	26460	-393815
127000	163	2521	25582	-394984
127100	166	2530	25830	-393634
127200	166	2532	25758	-393216
127300	162	2527	25233	-394072
127400	166	2539	25670	-392140
127500	163	2532	25273	-393243
127600	165	2539	25519	-392156
127700	164	2547	25220	-391001
127800	169	2545	25925	-391269
127900	163	2541	25068	-391883
128000	167	2552	25519	-390197
128100	165	2553	25270	-390086
128200	159	2556	24239	-389704
128300	160	2560	24277	-389118
128400	161	2563	24375	-388694
128500	158	2565	23932	-388374
128600	160	2566	24244	-388239
128700	158	2572	23830	-387292
128800	163	2576	24425	-386609
128900	162	2574	24401	-387024
129000	164	2580	24516	-386039
129100	166	2586	24672	-385121
129200	158	2581	23588	-385979
129300	161	2587	24003	-385020
129400	166	2587	24748	-385021
129500	164	2594	24346	-383972
129600	160	2598	23673	-383448
129700	164	2604	24135	-382539
129800	164	2609	24005	-381754
129900	159	2618	23077	-380507
130000	164	2618	23844	-380478
130100	157	2614	22891	-381212
130200	159	2621	23073	-380202
130300	169	2618	24496	-380467
130400	166	2617	24122	-380558
130500	160	2619	23183	-380452
130600	161	2636	23114	-377995
130700	162	2620	23500	-380196
130800	157	2624	22708	-379722
130900	159	2632	22808	-378543
131000	162	2633	23271	-378405
131100	157	2631	22602	-378702
131200	155	2642	22091	-377144
131300	153	2644	21857	-376958
131400	165	2644	23478	-376783
131500	167	2645	23795	-376577
131600	163	2639	23361	-377546
131700	166	2648	23535	-376201
131800	156	2652	22170	-375730
131900	165	2658	23308	-374777
132000	155	2659	21801	-374874
132100	158	2659	22287	-374725
132200	166	2658	23349	-374793
132300	157	2656	22204	-375233
132400	158	2672	22125	-372965
132500	155	2666	21768	-373815
132600	159	2673	22107	-372742
132700	161	2676	22380	-372413
132800	162	2677	22576	-372240
132900	164	2675	22797	-372473
133000	158	2685	21871	-371117
133100	159	2688	21993	-370735
133200	165	2693	22667	-369998
133300	158	2692	21771	-370257
133400	168	2691	23048	-370163
133500	159	2697	21829	-369524
133600	163	2696	22358	-369555
133700	175	2700	23921	-368871
133800	173	2706	23494	-367982
133900	165	2702	22460	-368712
134000	157	2710	21372	-367752
134100	167	2710	22706	-367588
134200	157	2718	21128	-366737
134300	163	2720	21967	-366345
134400	166	2723	22241	-365909
134500	160	2719	21605	-366495
134600	167	2719	22533	-366377
134700	163	2733	21693	-364558
134800	166	2728	22248	-365178
134900	165	2740	21892	-363612
135000	160	2742	21205	-363480
135100	158	2742	20972	-363490
135200	160	2737	21241	-364159
135300	153	2751	20196	-362326
135400	155	2746	20505	-362996
135500	154	2752	20305	-362251
135600	153	2745	20260	-363194
135700	151	2758	19778	-361475
135800	152	2759	19907	-361360
135900	154	2766	20021	-360427
136000	159	2765	20665	-360482
136100	154	2766	20010	-360477
136200	150	2764	19523	-360702
136300	151	2770	19586	-359932
136400	158	2772	20442	-359561
136500	151	2769	19630	-360008
136600	148	2770	19298	-360040
136700	156	2779	20158	-358677
136800	157	2783	20274	-358234
136900	154	2777	19935	-358957
137000	154	2786	19789	-357907
137100	152	2790	19538	-357408
137200	158	2796	20120	-356534
137300	159	2796	20307	-356451
137400	158	2801	20119	-355829
137500	148	2797	18900	-356538
137600	150	2794	19160	-356927
137700	159	2809	20022	-354839
137800	157	2809	19840	-354871
137900	157	2808	19902	-355035
138000	150	2817	18892	-353972
138100	154	2806	19501	-355341
138200	157	2819	19636	-353603
138300	154	2821	19322	-353411
138400	162	2823	20220	-353109
138500	161	2814	20250	-354195
138600	155	2828	19378	-352584
138700	159	2822	19902	-353182
138800	162	2828	20174	-352424
138900	155	2831	19251	-352123
139000	159	2831	19740	-352112
139100	151	2834	18772	-351910
139200	156	2845	19174	-350462
139300	161	2842	19895	-350676
139400	154	2849	18970	-349960
139500	155	2844	19151	-350559
139600	160	2850	19589	-349829
139700	151	2852	18536	-349630
139800	154	2860	18750	-348594
139900	155	2858	18918	-348900
140000	157	2857	19170	-349010
140100	153	2861	18644	-348587
140200	150	2860	18340	-348662
140300	152	2876	18326	-346704
140400	156	2874	18773	-346914
140500	145	2878	17481	-346599
140600	151	2886	18085	-345510
140700	147	2886	17638	-345649
140800	154	2877	18529	-346594
140900	146	2889	17472	-345239
141000	150	2890	17856	-345108
141100	160	2898	19035	-343963
141200	146	2900	17268	-343969
141300	153	2902	18169	-343582
141400	155	2899	18346	-343909
141500	153	2906	18015	-343206
141600	152	2906	17997	-343229
141700	157	2906	18562	-343138
141800	154	2911	18081	-342626
141900	158	2906	18601	-343136
142000	151	2909	17800	-342840
142100	148	2920	17297	-341597
142200	151	2918	17665	-341770
142300	152	2920	17812	-341565
142400	150	2927	17431	-340807
142500	153	2931	17813	-340290
142600	150	2929	17402	-340554
142700	155	2933	17942	-340039
142800	149	2935	17245	-339837
142900	148	2939	17115	-339357
143000	149	2935	17267	-339876
143100	147	2941	16941	-339130
143200	147	2942	16883	-339048
143300	151	2941	17417	-339092
143400	144	2945	16592	-338745
143500	147	2947	16891	-338509
143600	144	2948	16558	-338435
143700	149	2953	17073	-337737
143800	143	2961	16291	-336891
143900	147	2959	16784	-337065
144000	147	2970	16654	-335925
144100	143	2955	16338	-337592
144200	153	2968	17287	-336074
144300	157	2971	17739	-335687
144400	155	2977	17408	-335056
144500	157	2972	17670	-335529
144600	155	2991	17316	-333465
144700	150	2988	16747	-333785
144800	153	2994	17067	-333134
144900	147	2987	16395	-333938
145000	153	3001	16959	-332310
145100	144	2995	16041	-333100
145200	147	3005	16207	-331948
145300	143	3005	15843	-332031
145400	144	3007	15909	-331779
145500	145	3006	16015	-331903
145600	148	3019	16202	-330436
145700	144	3018	15724	-330646
145800	136	3027	14864	-329702
145900	137	3023	14918	-330126
146000	141	3033	15279	-328967
146100	142	3035	15422	-328731
146200	144	3039	15534	-328339
146300	143	3035	15464	-328735
146400	139	3038	14989	-328450
146500	134	3039	14502	-328428
146600	142	3052	15226	-326958
146700	146	3052	15636	-326870
146800	141	3055	15028	-326605
146900	142	3058	15191	-326314
147000	144	3060	15293	-326031
147100	141	3062	15029	-325885
147200	141	3068	14931	-325299
147300	138	3073	14602	-324750
147400	136	3073	14405	-324788
147500	141	3080	14880	-323988
147600	150	3076	15781	-324361
147700	145	3080	15235	-323923
147800	144	3081	15099	-323908
147900	143	3095	14925	-322445
148000	141	3093	14718	-322654
148100	144	3097	15002	-322205
148200	144	3099	15008	-321939
148300	152	3095	15849	-322367
148400	149	3110	15332	-320862
148500	141	3116	14465	-320252
148600	145	3106	14996	-321250
148700	142	3114	14590	-320428
148800	143	3119	14696	-319892
148900	150	3125	15346	-319262
149000	139	3124	14200	-319430
149100	149	3130	15133	-318819
149200	150	3132	15216	-318598
149300	146	3139	14835	-317929
149400	147	3139	14856	-317842
149500	143	3147	14401	-317147
149600	146	3146	14709	-317195
149700	156	3144	15711	-317257
149800	147	3151	14731	-316692
149900	154	3150	15435	-316684
150000	149	3156	14907	-316164
150100	149	3159	14934	-315821
150200	153	3163	15277	-315449
150300	153	3169	15230	-314858
150400	151	3174	14953	-314340
150500	152	3178	15049	-313975
150600	155	3164	15466	-315264
150700	162	3176	16043	-314058
150800	153	3175	15136	-314271
150900	155	3180	15308	-313712
151000	154	3190	15082	-312763
151100	161	3188	15793	-312871
151200	163	3196	15931	-312124
151300	149	3198	14582	-311980
151400	159	3197	15532	-312036
151500	162	3201	15784	-311604
151600	156	3197	15278	-312085
151700	154	3209	14910	-310873
151800	152	3202	14815	-311624
151900	157	3206	15237	-311213
152000	154	3208	14883	-310992
152100	160	3213	15418	-310460
152200	154	3216	14812	-310267
152300	156	3220	14994	-309800
152400	161	3231	15419	-308773
152500	164	3229	15714	-308899
152600	161	3237	15307	-308206
152700	162	3225	15579	-309269
152800	158	3235	15033	-308363
152900	164	3233	15682	-308515
153000	163	3243	15423	-307585
153100	161	3237	15342	-308207
153200	164	3248	15480	-307094
153300	159	3252	14972	-306778
153400	164	3249	15491	-307023
153500	164	3256	15391	-306344
153600	163	3261	15245	-305887
153700	171	3269	15974	-305106
153800	160	3265	14991	-305584
153900	172	3264	16133	-305508
154000	167	3272	15590	-304868
154100	172	3273	15977	-304666
154200	175	3281	16244	-303896
154300	167	3278	15463	-304255
154400	161	3278	14990	-304304
154500	159	3288	14675	-303460
154600	166	3288	15326	-303401
154700	157	3288	14481	-303463
154800	165	3296	15110	-302610
154900	156	3295	14324	-302781
155000	161	3298	14796	-302453
155100	166	3296	15284	-302629
155200	152	3305	13873	-301957
155300	158	3303	14483	-302061
155400	151	3313	13702	-301186
155500	152	3309	13838	-301599
155600	161	3320	14571	-300472
155700	159	3317	14429	-300816
155800	150	3333	13523	-299447
155900	154	3325	13874	-300081
156000	162	3338	14464	-298903
156100	165	3348	14668	-297933
156200	167	3349	14834	-297899
156300	160	3348	14203	-298033
156400	156	3342	13971	-298557
156500	164	3353	14541	-297500
156600	167	3360	14739	-296917
156700	163	3353	14430	-297519
156800	172	3364	15136	-296449
156900	166	3368	14562	-296200
157000	161	3368	14132	-296216
157100	165	3377	14434	-295423
157200	167	3374	14644	-295684
157300	169	3370	14833	-295975
157400	158	3377	13798	-295440
157500	168	3382	14642	-294920
157600	161	3387	14019	-294582
157700	162	3397	14014	-293682
157800	166	3387	14406	-294517
157900	169	3389	14672	-294299
158000	161	3396	13909	-293818
158100	160	3403	13791	-293230
158200	164	3402	14150	-293227
158300	164	3398	14178	-293636
158400	174	3422	14842	-291491
158500	173	3422	14706	-291459
158600	162	3421	13792	-291664
158700	162	3421	13820	-291659
158800	165	3419	14049	-291848
158900	165	3431	13988	-290802
159000	170	3443	14290	-289782
159100	163	3433	13841	-290643
159200	166	3443	13965	-289777
159300	164	3449	13777	-289245
159400	165	3438	13916	-290179
159500	175	3443	14712	-289697
159600	158	3458	13216	-288544
159700	171	3467	14228	-287722
159800	167	3479	13801	-286779
159900	167	3474	13820	-287152
160000	167	3469	13863	-287591
160100	166	3480	13642	-286681
160200	164	3491	13401	-285791
160300	173	3489	14164	-285889
160400	164	3489	13467	-285995
160500	157	3497	12819	-285411
160600	175	3496	14270	-285338
160700	161	3500	13114	-285095
160800	176	3510	14232	-284151
160900	177	3507	14326	-284384
161000	170	3519	13731	-283535
161100	174	3523	14003	-283118
161200	169	3531	13488	-282525
161300	175	3527	14011	-282795
161400	173	3537	13792	-282078
161500	178	3539	14151	-281894
161600	171	3532	13650	-282431
161700	172	3541	13691	-281723
161800	183	3545	14561	-281337
161900	173	3544	13773	-281497
162000	184	3560	14511	-280160
162100	189	3549	14945	-281007
162200	182	3553	14362	-280708
162300	188	3558	14821	-280241
162400	179	3570	14001	-279435
162500	184	3562	14453	-280025
162600	176	3581	13708	-278594
162700	182	3575	14202	-278971
162800	183	3591	14126	-277735
162900	189	3583	14722	-278354
163000	198	3584	15380	-278192
163100	188	3590	14510	-277796
163200	183	3609	14050	-276363
163300	191	3604	14689	-276678
163400	192	3605	14727	-276631
163500	192	3614	14654	-275895
163600	200	3621	15214	-275363
163700	195	3620	14811	-275451
163800	196	3618	14922	-275601
163900	207	3615	15768	-275720
164000	197	3631	14893	-274600
164100	207	3632	15639	-274467
164200	199	3638	14969	-274070
164300	205	3639	15463	-273925
164400	208	3638	15648	-273945
164500	210	3648	15735	-273237
164600	205	3641	15446	-273746
164700	213	3646	15951	-273327
164800	214	3650	15976	-273001
164900	200	3649	14960	-273237
165000	215	3654	16074	-272754
165100	210	3657	15661	-272517
165200	212	3669	15674	-271616
165300	209	3669	15470	-271657
165400	214	3670	15838	-271550
165500	217	3689	15911	-270127
165600	215	3690	15736	-270064
165700	218	3688	15992	-270222
165800	231	3695	16831	-269605
165900	225	3701	16398	-269174
166000	221	3700	16071	-269299
166100	232	3706	16808	-268776
166200	224	3710	16221	-268569
166300	224	3710	16197	-268585
166400	228	3713	16498	-268337
166500	231	3715	16685	-268166
166600	229	3719	16483	-267874
166700	228	3725	16395	-267474
166800	232	3721	16706	-267691
166900	229	3737	16365	-266612
167000	234	3735	16714	-266721
167100	233	3739	16629	-266440
167200	236	3747	16743	-265854
167300	229	3752	16239	-265522
167400	236	3753	16675	-265429
167500	231	3750	16380	-265639
167600	245	3755	17327	-265205
167700	237	3762	16657	-264751
167800	243	3758	17130	-264969
167900	239	3762	16811	-264754
168000	243	3761	17141	-264775
168100	241	3770	16901	-264197
168200	254	3783	17672	-263131
168300	249	3776	17400	-263716
168400	249	3781	17353	-263341
168500	245	3783	17039	-263261
168600	245	3795	16964	-262407
168700	254	3792	17590	-262515
168800	246	3807	16898	-261611
168900	253	3808	17349	-261463
169000	255	3800	17572	-261957
169100	254	3813	17409	-261068
169200	252	3807	17337	-261512
169300	255	3813	17485	-261121
169400	255	3814	17452	-261018
169500	254	3818	17332	-260791
169600	261	3834	17686	-259627
169700	259	3830	17577	-259884
169800	273	3830	18505	-259760
169900	260	3832	17632	-259747
170000	261	3844	17574	-258924
170100	266	3844	17941	-258904
170200	274	3848	18384	-258576
170300	268	3852	17971	-258371
170400	271	3859	18109	-257882
170500	266	3854	17861	-258268
170600	263	3857	17572	-258049
170700	270	3874	17888	-256860
170800	270	3865	17957	-257485
170900	266	3862	17725	-257684
171000	270	3874	17930	-256886
171100	269	3879	17811	-256538
171200	268	3884	17686	-256267
171300	267	3892	17538	-255751
171400	269	3886	17720	-256135
171500	274	3893	17988	-255594
171600	273	3884	18004	-256198
171700	269	3890	17688	-255837
171800	267	3907	17440	-254787
171900	272	3908	17724	-254620
172000	277	3897	18180	-255331
172100	275	3918	17817	-253974
172200	281	3923	18145	-253585
172300	290	3918	18754	-253815
172400	278	3928	17939	-253331
172500	274	3932	17670	-253106
172600	280	3922	18092	-253695
172700	287	3940	18398	-252476
172800	281	3943	17970	-252334
172900	288	3952	18355	-251681
173000	291	3956	18486	-251424
173100	288	3959	18255	-251254
173200	296	3960	18761	-251153
173300	296	3953	18809	-251562
173400	290	3962	18365	-251068
173500	288	3966	18226	-250842
173600	284	3972	17905	-250453
173700	294	3979	18458	-249975
173800	293	3969	18519	-250599
173900	304	3992	18939	-249063
174000	295	4002	18291	-248518
174100	293	4013	18111	-247882
174200	283	4009	17522	-248223
174300	289	4016	17852	-247717
174400	299	4030	18278	-246764
174500	299	4021	18359	-247314
174600	299	4035	18261	-246477
174700	304	4027	18615	-246926
174800	312	4029	19101	-246693
174900	293	4037	17879	-246419
175000	289	4042	17578	-246155
175100	301	4052	18230	-245407
175200	298	4061	17971	-244943
175300	298	4066	17937	-244607
175400	312	4051	18889	-245423
175500	313	4069	18793	-244306
175600	310	4071	18571	-244208
175700	315	4079	18841	-243677
175800	320	4072	19199	-244061
175900	314	4091	18624	-243004
176000	331	4083	19753	-243320
176100	326	4111	19146	-241734
176200	320	4095	18989	-242720
176300	329	4103	19417	-242150
176400	328	4119	19204	-241250
176500	329	4120	19267	-241199
176600	335	4122	19581	-240989
176700	331	4126	19306	-240807
176800	325	4130	18936	-240631
176900	340	4141	19667	-239858
177000	340	4142	19697	-239799
177100	337	4151	19414	-239305
177200	342	4150	19697	-239323
177300	344	4151	19837	-239281
177400	349	4160	20049	-238678
177500	346	4166	19777	-238389
177600	350	4165	20026	-238399
177700	353	4180	20063	-237512
177800	359	4185	20358	-237182
177900	359	4189	20335	-236975
178000	358	4190	20233	-236934
178100	363	4209	20371	-235853
178200	368	4207	20625	-235879
178300	372	4215	20769	-235416
178400	375	4215	20925	-235362
178500	371	4209	20783	-235739
178600	376	4224	20906	-234862
178700	380	4222	21154	-234930
178800	385	4238	21274	-234037
178900	387	4234	21397	-234216
179000	395	4238	21818	-233938
179100	398	4247	21893	-233416
179200	394	4242	21717	-233726
179300	397	4258	21712	-232850
179400	400	4255	21922	-232961
179500	403	4258	22049	-232738
179600	411	4262	22401	-232451
179700	411	4270	22335	-232055
179800	416	4265	22678	-232255
179900	419	4264	22841	-232261
180000	422	4287	22755	-231033
180100	425	4281	22977	-231282
180200	434	4279	23442	-231343
180300	444	4286	23892	-230820
180400	439	4301	23502	-230083
180500	442	4303	23635	-229947
180600	440	4303	23545	-230001
180700	447	4314	23749	-229363
180800	446	4306	23814	-229751
180900	457	4307	24363	-229582
181000	466	4312	24761	-229248
181100	459	4321	24305	-228827
181200	467	4315	24789	-229059
181300	469	4325	24755	-228515
181400	466	4324	24619	-228605
181500	475	4333	24990	-228050
181600	481	4330	25349	-228124
181700	476	4333	25040	-228051
181800	473	4337	24835	-227845
181900	480	4336	25239	-227835
182000	483	4338	25338	-227710
182100	481	4343	25194	-227474
182200	486	4344	25452	-227345
182300	490	4354	25524	-226815
182400	494	4356	25682	-226665
182500	498	4360	25845	-226429
182600	494	4362	25635	-226355
182700	494	4367	25577	-226086
182800	501	4370	25880	-225850
182900	505	4370	26095	-225820
183000	505	4382	25954	-225228
183100	510	4385	26147	-224993
183200	505	4383	25923	-225183
183300	509	4387	26081	-224904
183400	509	4398	25948	-224377
183500	513	4401	26151	-224169
183600	511	4403	25986	-224113
183700	506	4411	25675	-223769
183800	515	4411	26103	-223685
183900	519	4422	26162	-223078
184000	519	4428	26112	-222783
184100	518	4436	25946	-222401
184200	532	4431	26696	-222481
184300	532	4443	26556	-221920
184400	527	4443	26314	-221932
184500	532	4452	26471	-221434
184600	543	4456	26952	-221134
184700	533	4463	26409	-220921
184800	543	4464	26878	-220756
184900	552	4468	27232	-220436
185000	554	4473	27261	-220201
185100	556	4469	27399	-220365
185200	557	4486	27271	-219530
185300	560	4483	27428	-219624
185400	558	4489	27244	-219371
185500	575	4486	28089	-219318
185600	579	4503	28079	-218447
185700	576	4503	27940	-218514
185800	574	4499	27885	-218706
185900	578	4518	27866	-217789
186000	571	4515	27570	-218006
186100	581	4517	28031	-217773
186200	581	4530	27863	-217175
186300	591	4525	28376	-217280
186400	592	4528	28385	-217162
186500	598	4534	28592	-216788
186600	599	4541	28570	-216442
186700	607	4549	28847	-215993
186800	610	4557	28844	-215603
186900	618	4567	29095	-215028
187000	625	4558	29529	-215369
187100	619	4571	29101	-214835
187200	630	4575	29525	-214531
187300	629	4581	29435	-214265
187400	632	4583	29533	-214103
187500	639	4582	29848	-214073
187600	642	4582	29980	-214040
187700	643	4593	29905	-213557
187800	654	4594	30360	-213369
187900	656	4600	30403	-213049
188000	660	4601	30533	-212974
188100	659	4607	30441	-212696
188200	668	4615	30707	-212225
188300	669	4619	30727	-212041
188400	677	4624	30974	-211712
188500	685	4627	31290	-211485
188600	684	4631	31212	-211345
188700	681	4637	31021	-211095
188800	691	4637	31456	-210961
188900	694	4645	31459	-210609
189000	690	4651	31229	-210360
189100	703	4652	31738	-210155
189200	704	4656	31741	-209978
189300	709	4660	31902	-209755
189400	713	4667	32005	-209375
189500	711	4670	31878	-209266
189600	720	4673	32222	-209046
189700	724	4680	32279	-208687
189800	728	4686	32360	-208362
189900	729	4686	32416	-208338
190000	734	4686	32612	-208278
190100	736	4688	32688	-208174
190200	752	4702	33166	-207368
190300	743	4699	32827	-207618
190400	755	4703	33279	-207293
190500	757	4712	33223	-206911
190600	763	4720	33379	-206489
190700	758	4720	33148	-206532
190800	776	4718	33957	-206378
190900	776	4720	33930	-206276
191000	782	4738	33913	-205455
191100	777	4738	33712	-205522
191200	792	4747	34196	-204951
191300	799	4746	34499	-204895
191400	797	4751	34334	-204715
191500	809	4752	34826	-204515
191600	808	4765	34588	-204019
191700	818	4773	34892	-203534
191800	819	4776	34871	-203416
191900	819	4781	34819	-203187
192000	831	4777	35369	-203190
192100	839	4778	35659	-203026
192200	841	4784	35634	-202756
192300	852	4785	36083	-202573
192400	850	4799	35794	-202027
192500	855	4799	35967	-201952
192600	873	4818	36430	-200946
192700	871	4814	36414	-201144
192800	879	4817	36648	-200903
192900	886	4828	36762	-200362
193000	890	4838	36783	-199942
193100	893	4831	37008	-200144
193200	909	4843	37426	-199465
193300	913	4837	37684	-199631
193400	921	4855	37711	-198813
193500	924	4859	37779	-198610
193600	939	4861	38297	-198309
193700	945	4863	38513	-198138
193800	950	4879	38464	-197479
193900	958	4871	38861	-197670
194000	969	4881	39116	-197116
194100	978	4888	39348	-196721
194200	986	4890	39614	-196513
194300	994	4882	40033	-196669
194400	1001	4892	40156	-196190
194500	1010	4898	40399	-195830
194600	1021	4900	40766	-195577
194700	1030	4908	40960	-195145
194800	1037	4913	41118	-194855
194900	1048	4916	41482	-194570
195000	1063	4908	42162	-194626
195100	1072	4910	42454	-194380
195200	1086	4911	42928	-194115
195300	1089	4925	42809	-193595
195400	1102	4923	43298	-193424
195500	1113	4922	43709	-193268
195600	1127	4925	44166	-192954
195700	1138	4928	44494	-192667
195800	1141	4930	44540	-192528
195900	1161	4928	45294	-192235
196000	1166	4931	45408	-192076
196100	1180	4935	45841	-191683
196200	1196	4929	46481	-191586
196300	1211	4938	46855	-191021
196400	1217	4929	47236	-191224
196500	1237	4936	47784	-190608
196600	1249	4916	48557	-191065
196700	1259	4920	48797	-190754
196800	1282	4926	49489	-190111
196900	1288	4913	49940	-190459
197000	1301	4918	50287	-190026
197100	1314	4909	50877	-190096
197200	1318	4902	51154	-190236
197300	1340	4896	52008	-190024
197400	1349	4895	52317	-189893
197500	1362	4882	53017	-190028
197600	1372	4870	53614	-190241
197700	1385	4863	54189	-190200
197800	1395	4857	54624	-190180
197900	1421	4840	55866	-190213
198000	1428	4835	56183	-190241
198100	1430	4826	56455	-190492
198200	1443	4814	57138	-190584
198300	1452	4795	57833	-191045
198400	1464	4776	58673	-191376
198500	1462	4775	58639	-191465
198600	1477	4760	59472	-191644
198700	1482	4740	60096	-192202
198800	1487	4737	60311	-192153
198900	1499	4719	61128	-192488
199000	1504	4698	61787	-193072
199100	1509	4683	62341	-193465
199200	1506	4677	62395	-193726
199300	1507	4660	62839	-194266
199400	1509	4643	63312	-194813
199500	1513	4625	63901	-195314
199600	1502	4610	63870	-196100
199700	1497	4603	63903	-196483
199800	1514	4580	65067	-196851
199900	1503	4567	65028	-197547
200000	1508	4554	65554	-197894
200100	1493	4527	65691	-199235
200200	1491	4523	65754	-199418
200300	1478	4510	65625	-200222
200400	1475	4495	65893	-200833
200500	1455	4477	65645	-202027
200600	1445	4465	65615	-202708
200700	1440	4450	65846	-203419
200800	1432	4438	65845	-204071
200900	1424	4438	65555	-204287
201000	1410	4413	65694	-205627
201100	1408	4414	65589	-205642
201200	1374	4402	64603	-207021
201300	1377	4404	64681	-206861
201400	1357	4396	64096	-207700
201500	1343	4390	63735	-208303
201600	1343	4377	64060	-208834
201700	1329	4376	63556	-209213
201800	1295	4384	61982	-209792
201900	1290	4364	62297	-210725
202000	1275	4363	61718	-211154
202100	1255	4360	60988	-211801
202200	1238	4371	59982	-211772
202300	1230	4360	59923	-212448
202400	1213	4367	59076	-212595
202500	1205	4369	58639	-212695
202600	1199	4373	58332	-212673
202700	1184	4364	57924	-213419
202800	1151	4375	56260	-213778
202900	1148	4372	56158	-213976
203000	1131	4391	55004	-213566
203100	1119	4395	54387	-213672
203200	1108	4401	53795	-213665
203300	1095	4402	53230	-213919
203400	1072	4417	51888	-213831
203500	1067	4420	51600	-213798
203600	1057	4442	50674	-213049
203700	1052	4449	50322	-212851
203800	1040	4446	49893	-213261
203900	1025	4463	48870	-212823
204000	1021	4479	48367	-212232
204100	1003	4481	47573	-212507
204200	996	4496	46974	-212027
204300	989	4508	46426	-211666
204400	986	4507	46333	-211739
204500	971	4523	45388	-211331
204600	975	4543	45138	-210429
204700	976	4550	45077	-210104
204800	971	4564	44588	-209638
204900	962	4561	44282	-209896
205000	951	4575	43554	-209529
205100	950	4576	43516	-209516
205200	946	4583	43197	-209274
205300	943	4604	42698	-208459
205400	938	4604	42491	-208569
205500	943	4630	42232	-207373
205600	938	4637	41912	-207190
205700	929	4629	41688	-207641
205800	928	4641	41439	-207189
205900	912	4659	40451	-206707
206000	915	4660	40573	-206616
206100	901	4667	39884	-206590
206200	909	4689	39843	-205536
206300	896	4686	39368	-205896
206400	886	4707	38628	-205158
206500	886	4723	38371	-204548
206600	876	4739	37703	-204055
206700	863	4746	37082	-203965
206800	863	4749	37034	-203843
206900	871	4756	37278	-203448
207000	864	4784	36544	-202445
207100	871	4810	36475	-201312
207200	865	4819	36080	-201033
207300	873	4827	36275	-200625
207400	861	4840	35634	-200280
207500	860	4870	35164	-199150
207600	856	4860	35153	-199551
207700	851	4874	34748	-199084
207800	864	4891	35031	-198249
207900	869	4912	34929	-197419
208000	861	4923	34453	-197100
208100	862	4928	34430	-196908
208200	866	4956	34229	-195810
208300	861	4964	33926	-195568
208400	861	4977	33764	-195089
208500	877	5006	33947	-193835
208600	878	4993	34172	-194272
208700	878	5008	33958	-193716
208800	880	5029	33773	-192923
208900	879	5043	33548	-192437
209000	903	5063	34127	-191419
209100	900	5059	34083	-191585
209200	896	5085	33623	-190747
209300	900	5092	33668	-190447
209400	908	5104	33808	-189923
209500	905	5115	33542	-189569
209600	921	5128	33933	-188915
209700	917	5141	33622	-188535
209800	933	5158	33940	-187725
209900	940	5171	34034	-187192
210000	943	5171	34142	-187140
210100	950	5192	34110	-186364
210200	950	5205	33919	-185921
210300	960	5196	34388	-186103
210400	980	5221	34739	-185020
210500	980	5223	34699	-184957
210600	974	5221	34534	-185095
210700	977	5231	34514	-184730
210800	971	5234	34260	-184701
210900	968	5261	33847	-183865
211000	967	5264	33775	-183763
211100	974	5277	33821	-183258
211200	972	5296	33510	-182671
211300	989	5318	33800	-181763
211400	981	5306	33700	-182225
211500	985	5336	33449	-181233
211600	987	5337	33504	-181169
211700	1001	5366	33595	-180105
211800	991	5364	33304	-180288
211900	989	5404	32774	-179054
212000	1009	5410	33308	-178639
212100	1023	5420	33612	-178147
212200	1019	5437	33307	-177698
212300	1026	5436	33534	-177621
212400	1025	5463	33194	-176826
212500	1048	5476	33729	-176165
212600	1054	5495	33662	-175531
212700	1056	5510	33554	-175063
212800	1070	5515	33907	-174754
212900	1082	5534	34029	-174032
213000	1090	5555	34005	-173337
213100	1106	5552	34513	-173226
213200	1114	5580	34399	-172339
213300	1109	5594	34096	-171991
213400	1120	5610	34238	-171426
213500	1134	5622	34486	-170914
213600	1139	5627	34558	-170706
213700	1150	5642	34682	-170187
213800	1175	5654	35224	-169546
213900	1172	5668	34997	-169206
214000	1194	5682	35410	-168541
214100	1199	5689	35469	-168299
214200	1208	5707	35504	-167707
214300	1221	5718	35732	-167260
214400	1244	5727	36214	-166737
214500	1257	5745	36331	-166113
214600	1280	5751	36873	-165686
214700	1281	5765	36735	-165310
214800	1288	5776	36773	-164932
214900	1310	5789	37192	-164338
215000	1310	5810	36926	-163805
215100	1326	5820	37218	-163345
215200	1355	5836	37743	-162579
215300	1357	5841	37743	-162430
215400	1383	5844	38353	-162040
215500	1396	5863	38429	-161397
215600	1402	5880	38363	-160923
215700	1423	5881	38868	-160638
215800	1437	5895	39036	-160134
215900	1449	5901	39252	-159821
216000	1467	5916	39496	-159236
216100	1493	5936	39844	-158439
216200	1503	5944	39991	-158129
216300	1511	5953	40068	-157822
216400	1540	5951	40746	-157495
216500	1570	5962	41308	-156843
216600	1570	5972	41175	-156614
216700	1594	5979	41620	-156146
216800	1608	5987	41830	-155784
216900	1628	5988	42268	-155513
217000	1648	5999	42566	-155000
217100	1666	6005	42914	-154629
217200	1683	6021	43068	-154049
217300	1710	6026	43592	-153581
217400	1719	6031	43702	-153357
217500	1756	6021	44637	-153066
217600	1764	6026	44756	-152852
217700	1788	6032	45167	-152391
217800	1804	6035	45471	-152121
217900	1812	6051	45417	-151666
218000	1833	6055	45794	-151289
218100	1848	6050	46177	-151174
218200	1872	6053	46632	-150787
218300	1888	6064	46809	-150328
218400	1914	6060	47385	-150050
218500	1919	6054	47573	-150091
218600	1943	6062	47934	-149590
218700	1953	6065	48095	-149388
218800	1973	6048	48750	-149444
218900	1985	6057	48861	-149073
219000	1990	6070	48772	-148741
219100	2021	6077	49279	-148160
219200	2038	6089	49425	-147678
219300	2055	6102	49576	-147183
219400	2083	6093	50230	-146959
219500	2113	6088	50870	-146596
219600	2127	6078	51297	-146573
219700	2150	6084	51630	-146112
219800	2170	6069	52247	-146092
219900	2189	6065	52647	-145882
220000	2206	6061	53011	-145686
220100	2228	6054	53538	-145476
220200	2235	6060	53590	-145259
220300	2263	6046	54310	-145071
220400	2280	6040	54695	-144916
220500	2291	6036	54967	-144817
220600	2305	6032	55269	-144662
220700	2318	6034	55480	-144417
220800	2331	6014	56032	-144572
220900	2347	6011	56355	-144351
221000	2362	6020	56481	-143955
221100	2378	6012	56888	-143839
221200	2384	6005	57114	-143856
221300	2407	5994	57697	-143660
221400	2407	5982	57888	-143877
221500	2425	5979	58262	-143632
221600	2429	5977	58355	-143584
221700	2441	5967	58744	-143563
221800	2450	5966	58903	-143429
221900	2458	5957	59191	-143446
222000	2475	5949	59621	-143284
222100	2478	5953	59588	-143176
222200	2483	5944	59839	-143229
222300	2496	5949	59963	-142940
222400	2504	5936	60324	-143015
222500	2515	5947	60320	-142628
222600	2518	5947	60372	-142602
222700	2534	5945	60666	-142354
222800	2545	5943	60894	-142194
222900	2551	5932	61184	-142277
223000	2555	5936	61184	-142134
223100	2568	5939	61342	-141867
223200	2581	5929	61725	-141794
223300	2568	5924	61599	-142111
223400	2577	5927	61695	-141896
223500	2572	5923	61672	-142052
223600	2573	5929	61592	-141938
223700	2571	5936	61429	-141857
223800	2577	5959	61134	-141383
223900	2581	5976	60920	-141030
224000	2582	5997	60565	-140668
224100	2593	6024	60285	-140068
224200	2622	6051	60294	-139147
224300	2647	6086	60108	-138176
224400	2699	6100	60657	-137095
224500	2751	6106	61337	-136137
224600	2788	6082	62294	-135866
224700	2833	6080	62961	-135136
224800	2871	6049	64037	-134923
224900	2882	6022	64669	-135120
225000	2895	6003	65177	-135145
225100	2908	5989	65619	-135118
225200	2912	5966	66061	-135369
225300	2923	5965	66233	-135188
225400	2936	5943	66821	-135258
225500	2934	5943	66797	-135296
225600	2941	5939	66959	-135222
225700	2945	5938	67038	-135151
225800	2956	5942	67123	-134901
225900	2955	5930	67311	-135084
226000	2958	5937	67235	-134945
226100	2971	5934	67475	-134741
226200	2978	5926	67696	-134728
226300	2988	5943	67526	-134303
226400	3005	5943	67760	-134004
226500	3014	5945	67845	-133810
226600	3018	5941	67965	-133782
226700	3032	5940	68174	-133567
226800	3042	5948	68148	-133273
226900	3059	5947	68397	-132959
227000	3075	5957	68430	-132551
227100	3084	5953	68606	-132437
227200	3099	5964	68607	-132020
227300	3106	5969	68592	-131835
227400	3109	5968	68670	-131794
227500	3129	5977	68749	-131313
227600	3147	5972	69072	-131050
227700	3174	5984	69186	-130419
227800	3193	5993	69250	-129968
227900	3213	5992	69501	-129614
228000	3230	6009	69406	-129103
228100	3243	6011	69529	-128850
228200	3267	6014	69756	-128388
228300	3281	6007	70035	-128231
228400	3305	6006	70321	-127794
228500	3331	6020	70361	-127182
228600	3354	6021	70612	-126763
228700	3380	6032	70700	-126169
228800	3401	6037	70838	-125739
228900	3437	6039	71176	-125078
229000	3462	6040	71441	-124621
229100	3489	6038	71741	-124158
229200	3522	6043	71980	-123527
229300	3543	6056	71962	-123019
229400	3584	6030	72828	-122548
229500	3610	6033	73042	-122049
229600	3629	6014	73547	-121901
229700	3666	6014	73904	-121233
229800	3693	6003	74342	-120854
229900	3719	6001	74609	-120401
230000	3740	5997	74867	-120055
230100	3767	5982	75376	-119702
230200	3800	5983	75636	-119092
230300	3835	5962	76313	-118637
230400	3867	5966	76514	-118023
230500	3877	5952	76833	-117952
230600	3910	5951	77118	-117370
230700	3944	5935	77675	-116879
230800	3969	5936	77834	-116424
230900	4003	5915	78479	-115962
231000	4034	5904	78903	-115477
231100	4069	5900	79220	-114869
231200	4096	5886	79664	-114463
231300	4128	5864	80270	-114030
231400	4162	5858	80593	-113444
231500	4201	5833	81300	-112878
231600	4214	5812	81767	-112772
231700	4255	5802	82199	-112086
231800	4291	5774	82909	-111571
231900	4324	5749	83550	-111093
232000	4342	5725	84106	-110899
232100	4375	5702	84695	-110383
232200	4406	5676	85339	-109946
232300	4431	5672	85538	-109496
232400	4467	5641	86273	-108943
232500	4495	5600	87165	-108590
232600	4517	5569	87854	-108307
232700	4550	5545	88434	-107776
232800	4576	5530	88825	-107329
232900	4611	5484	89824	-106833
233000	4629	5457	90397	-106559
233100	4655	5425	91086	-106172
233200	4680	5386	91931	-105795
233300	4704	5348	92736	-105432
233400	4729	5326	93224	-104983
233500	4759	5289	94015	-104485
233600	4766	5240	94990	-104436
233700	4786	5192	95985	-104129
233800	4817	5161	96654	-103544
233900	4825	5131	97261	-103426
234000	4828	5077	98359	-103425
234100	4845	5036	99206	-103122
234200	4849	4999	99979	-103071
234300	4859	4957	100837	-102887
234400	4855	4924	101538	-102978
234500	4867	4890	102242	-102728
234600	4874	4845	103188	-102589
234700	4871	4801	104128	-102648
234800	4877	4766	104891	-102490
234900	4874	4724	105783	-102533
235000	4877	4697	106375	-102448
235100	4873	4659	107205	-102511
235200	4874	4633	107778	-102455
235300	4846	4601	108524	-103033
235400	4850	4566	109304	-102907
235500	4851	4547	109741	-102844
235600	4845	4514	110491	-102937
235700	4835	4474	111420	-103098
235800	4836	4448	112008	-103035
235900	4838	4440	112209	-102966
236000	4831	4408	112965	-103063
236100	4825	4384	113535	-103155
236200	4813	4339	114610	-103341
236300	4807	4323	115006	-103441
236400	4801	4299	115607	-103515
236500	4785	4277	116166	-103832
236600	4775	4248	116904	-103988
236700	4769	4233	117295	-104107
236800	4762	4205	118004	-104195
236900	4752	4196	118241	-104416
237000	4749	4178	118705	-104435
237100	4736	4161	119162	-104698
237200	4731	4140	119700	-104756
237300	4722	4124	120146	-104925
237400	4719	4111	120475	-104950
237500	4722	4108	120543	-104878
237600	4711	4092	120978	-105089
237700	4710	4070	121557	-105021
237800	4704	4062	121791	-105167
237900	4692	4049	122159	-105428
238000	4683	4046	122264	-105630
238100	4696	4030	122638	-105245
238200	4684	4027	122762	-105531
238300	4701	4020	122881	-105065
238400	4708	4011	123077	-104865
238500	4710	4000	123346	-104750
238600	4709	3994	123520	-104761
238700	4708	3973	124061	-104679
238800	4725	3962	124271	-104197
238900	4737	3952	124473	-103829
239000	4748	3937	124794	-103496
239100	4746	3927	125072	-103493
239200	4765	3907	125499	-102900
239300	4774	3894	125789	-102599
239400	4782	3884	125984	-102334
239500	4805	3854	126633	-101567
239600	4815	3839	126978	-101228
239700	4835	3832	127041	-100687
239800	4850	3797	127822	-100081
239900	4861	3782	128141	-99713
240000	4889	3767	128341	-98884
240100	4900	3735	129078	-98404
240200	4922	3708	129618	-97651
240300	4942	3664	130561	-96798
240400	4961	3644	130934	-96162
240500	4972	3613	131620	-95659
240600	4995	3573	132442	-94723
240700	4999	3542	133176	-94353
240800	5009	3494	134288	-93674
240900	5032	3451	135169	-92688
241000	5029	3400	136475	-92251
241100	5047	3354	137437	-91331
241200	5055	3307	138527	-90647
241300	5064	3263	139548	-89914
241400	5047	3206	141177	-89669
241500	5052	3160	142276	-88987
241600	5063	3114	143296	-88126
241700	5060	3055	144824	-87449
241800	5042	3003	146391	-87188
241900	5034	2939	148161	-86502
242000	5021	2902	149293	-86294
242100	4999	2837	151293	-85862
242200	4982	2796	152652	-85658
242300	4956	2737	154630	-85393
242400	4947	2692	155965	-84873
242500	4905	2642	158032	-85126
242600	4885	2581	160041	-84546
242700	4846	2546	161703	-84957
242800	4816	2493	163763	-84748
242900	4778	2455	165597	-85079
243000	4723	2410	167985	-85722
243100	4691	2385	169406	-86130
243200	4641	2360	171189	-87059
243300	4608	2331	172775	-87413
243400	4591	2320	173512	-87676
243500	4553	2289	175329	-88128
243600	4529	2261	176763	-88227
243700	4488	2237	178474	-88973
243800	4460	2202	180258	-88994
243900	4409	2175	182402	-89982
244000	4376	2142	184367	-90240
244100	4339	2131	185696	-91185
244200	4300	2111	187385	-92007
244300	4258	2093	189147	-92968
244400	4229	2076	190550	-93544
244500	4186	2062	192227	-94687
244600	4144	2052	193771	-95955
244700	4110	2039	195269	-96860
244800	4077	2028	196619	-97814
244900	4040	2016	198195	-98900
245000	4011	2002	199571	-99617
245100	3967	2013	200469	-101718
245200	3940	1986	202381	-102003
245300	3903	1973	204083	-103138
245400	3876	1968	205120	-104165
245500	3842	1958	206620	-105330
245600	3805	1948	208228	-106625
245700	3771	1944	209491	-108003
245800	3736	1932	211204	-109188
245900	3708	1934	212030	-110565
246000	3673	1928	213429	-112049
246100	3645	1932	214164	-113502
246200	3611	1931	215349	-115148
246300	3581	1921	216878	-116325
246400	3540	1927	217888	-118612
246500	3511	1923	219106	-120013
246600	3481	1926	219950	-121686
246700	3459	1927	220620	-122903
246800	3424	1932	221542	-124998
246900	3397	1938	222080	-126703
247000	3366	1922	224007	-127925
247100	3340	1917	225216	-129234
247200	3318	1928	225320	-130939
247300	3285	1932	226155	-133011
247400	3265	1941	226303	-134545
247500	3236	1937	227532	-136177
247600	3216	1942	227863	-137631
247700	3179	1935	229546	-139730
247800	3160	1941	229748	-141143
247900	3137	1953	229713	-143005
248000	3117	1954	230314	-144395
248100	3091	1961	230684	-146304
248200	3073	1970	230651	-147874
248300	3044	1975	231148	-149981
248400	3026	1960	232786	-150769
248500	2995	1965	233447	-153160
248600	2962	1964	234488	-155477
248700	2940	1968	234921	-157227
248800	2917	1980	234661	-159285
248900	2896	1979	235371	-160848
249000	2873	1989	235303	-162897
249100	2852	1999	235097	-164829
249200	2825	2014	234716	-167320
249300	2802	2013	235421	-169120
249400	2775	2020	235574	-171442
249500	2753	2028	235463	-173447
249600	2731	2035	235439	-175453
249700	2700	2054	234617	-178469
249800	2678	2059	234704	-180414
249900	2673	2066	234243	-181023
250000	2642	2073	234234	-183843
250100	2617	2090	233309	-186352
250200	2595	2104	232488	-188501
250300	2581	2113	231956	-189880
250400	2556	2132	230752	-192478
250500	2541	2144	229880	-193951
250600	2515	2147	229963	-196361
250700	2500	2158	229254	-197852
250800	2483	2167	228588	-199495
250900	2466	2197	226108	-201407
251000	2445	2204	225650	-203439
251100	2430	2219	224437	-204945
251200	2406	2230	223570	-207261
251300	2398	2244	222323	-208005
251400	2378	2262	220740	-210036
251500	2364	2272	219869	-211345
251600	2363	2288	218432	-211507
251700	2341	2298	217572	-213547
251800	2321	2319	215625	-215386
251900	2310	2336	214039	-216462
252000	2302	2346	213049	-217156
252100	2287	2359	211810	-218542
252200	2281	2375	210329	-219020
252300	2257	2403	207627	-221074
252400	2254	2419	206147	-221268
252500	2245	2426	205460	-222011
252600	2240	2444	203834	-222364
252700	2236	2452	203088	-222696
252800	2231	2475	200897	-222944
252900	2214	2487	199672	-224360
253000	2206	2496	198783	-224893
253100	2198	2517	196862	-225447
253200	2195	2531	195557	-225497
253300	2187	2544	194319	-226077
253400	2179	2562	192625	-226489
253500	2176	2582	190838	-226480
253600	2176	2602	189085	-226162
253700	2170	2616	187857	-226415
253800	2172	2623	187279	-226184
253900	2168	2636	186099	-226309
254000	2166	2646	185238	-226331
254100	2155	2661	183758	-226984
254200	2150	2671	182868	-227213
254300	2144	2684	181708	-227486
254400	2141	2704	180016	-227321
254500	2141	2710	179529	-227187
254600	2146	2730	177943	-226434
254700	2145	2739	177226	-226297
254800	2146	2742	177021	-226135
254900	2148	2750	176360	-225873
255000	2150	2763	175451	-225435
255100	2140	2774	174370	-225973
255200	2137	2784	173510	-226039
255300	2145	2790	173171	-225302
255400	2135	2803	171937	-225799
255500	2126	2816	170787	-226203
255600	2131	2825	170166	-225590
255700	2143	2847	168790	-224214
255800	2140	2847	168738	-224421
255900	2141	2870	166973	-223810
256000	2145	2867	167343	-223636
256100	2146	2879	166430	-223252
256200	2142	2891	165483	-223317
256300	2142	2893	165292	-223229
256400	2136	2900	164686	-223553
256500	2152	2915	163926	-222067
256600	2147	2921	163391	-222253
256700	2134	2931	162383	-222976
256800	2144	2941	161855	-222044
256900	2144	2952	161057	-221788
257000	2150	2954	161050	-221264
257100	2155	2965	160388	-220681
257200	2155	2973	159842	-220504
257300	2156	2988	158820	-220081
257400	2158	3000	158010	-219629
257500	2168	3016	157140	-218594
257600	2162	3019	156813	-218956
257700	2162	3029	156084	-218684
257800	2170	3039	155603	-217901
257900	2177	3051	154984	-217188
258000	2184	3059	154563	-216519
258100	2179	3060	154382	-216850
258200	2196	3073	153956	-215409
258300	2205	3088	153143	-214502
258400	2208	3090	153092	-214257
258500	2213	3109	151956	-213501
258600	2230	3119	151670	-212144
258700	2236	3133	150909	-211455
258800	2245	3143	150458	-210689
258900	2265	3144	150880	-209394
259000	2290	3159	150413	-207502
259100	2315	3161	150819	-205889
259200	2330	3167	150707	-204887
259300	2352	3165	151248	-203518
259400	2388	3155	152504	-201532
259500	2397	3132	154096	-201339
259600	2399	3108	155655	-201612
259700	2407	3109	155719	-201108
259800	2394	3101	156000	-202069
259900	2396	3096	156337	-202030
260000	2403	3093	156621	-201599
260100	2409	3096	156518	-201213
260200	2434	3105	156341	-199484
260300	2438	3093	157213	-199404
260400	2459	3079	158388	-198274
260500	2484	3076	158917	-196762
260600	2496	3069	159532	-196125
260700	2500	3047	160932	-196121
260800	2514	3033	161992	-195462
260900	2515	2998	164255	-195753
261000	2531	2967	166403	-195103
261100	2531	2945	167865	-195335
261200	2515	2928	168818	-196540
261300	2495	2900	170462	-198138
261400	2487	2885	171429	-198886
261500	2473	2880	171599	-199858
261600	2457	2872	172028	-201051
261700	2443	2879	171384	-201907
261800	2429	2876	171396	-202942
261900	2424	2875	171400	-203311
262000	2421	2885	170684	-203397
262100	2407	2877	171039	-204443
262200	2412	2874	171317	-204120
262300	2412	2873	171377	-204154
262400	2415	2884	170697	-203811
262500	2406	2874	171228	-204585
262600	2408	2878	170977	-204374
262700	2408	2865	171944	-204548
262800	2412	2866	171880	-204253
262900	2424	2860	172445	-203492
263000	2421	2856	172717	-203725
263100	2432	2842	173818	-203135
263200	2427	2825	174944	-203682
263300	2414	2820	175221	-204622
263400	2417	2811	175853	-204500
263500	2414	2801	176556	-204831
263600	2409	2791	177188	-205334
263700	2413	2791	177237	-205039
263800	2411	2772	178625	-205385
263900	2415	2764	179283	-205187
264000	2402	2753	179912	-206257
264100	2401	2732	181484	-206486
264200	2391	2731	181476	-207279
264300	2384	2717	182454	-207922
264400	2381	2710	182999	-208272
264500	2367	2693	184098	-209467
264600	2360	2682	184923	-210179
264700	2344	2664	186184	-211572
264800	2339	2658	186601	-211995
264900	2326	2649	187147	-213142
265000	2328	2642	187782	-213086
265100	2306	2635	188044	-214904
265200	2291	2629	188396	-216221
265300	2273	2617	189173	-217826
265400	2258	2608	189703	-219146
265500	2242	2601	190151	-220538
265600	2235	2597	190388	-221223
265700	2222	2593	190569	-222380
265800	2206	2593	190354	-223711
265900	2182	2585	190649	-225915
266000	2155	2581	190606	-228264
266100	2141	2580	190483	-229558
266200	2118	2580	190053	-231571
266300	2116	2573	190684	-231859
266400	2110	2573	190600	-232376
266500	2073	2591	188236	-235356
266600	2048	2586	188241	-237653
266700	2045	2594	187455	-237731
266800	2034	2597	186912	-238621
266900	2020	2593	186988	-240027
267000	2004	2601	185911	-241229
267100	1991	2603	185361	-242391
267200	1965	2620	183244	-244302
267300	1968	2618	183479	-244091
267400	1942	2619	182670	-246349
267500	1943	2633	181424	-245919
267600	1921	2646	179703	-247523
267700	1910	2644	179502	-248475
267800	1900	2661	177751	-248885
267900	1890	2667	176881	-249588
268000	1876	2667	176428	-250806
268100	1864	2685	174503	-251286
268200	1862	2693	173709	-251209
268300	1849	2710	171771	-251746
268400	1851	2714	171465	-251488
268500	1844	2724	170400	-251708
268600	1828	2733	169083	-252817
268700	1825	2741	168327	-252768
268800	1819	2749	167353	-253020
268900	1814	2753	166889	-253285
269000	1817	2769	165631	-252481
269100	1809	2768	165442	-253111
269200	1800	2787	163524	-253208
269300	1800	2801	162390	-252640
269400	1788	2805	161592	-253497
269500	1796	2813	161252	-252574
269600	1787	2819	160394	-252997
269700	1793	2837	159205	-251894
269800	1792	2846	158443	-251595
269900	1792	2853	157839	-251327
270000	1796	2866	156984	-250533
270100	1791	2872	156384	-250686
270200	1802	2879	156215	-249576
270300	1797	2880	155896	-249939
270400	1796	2877	156166	-250110
270500	1790	2892	154783	-249999
270600	1792	2899	154295	-249630
270700	1800	2899	154599	-248961
270800	1797	2896	154677	-249295
270900	1801	2903	154284	-248699
271000	1799	2910	153678	-248618
271100	1797	2914	153309	-248649
271200	1797	2911	153512	-248718
271300	1793	2919	152783	-248753
271400	1799	2916	153270	-248429
271500	1793	2918	152880	-248815
271600	1797	2920	152873	-248390
271700	1801	2929	152336	-247702
271800	1802	2919	153085	-248059
271900	1797	2926	152410	-248207
272000	1805	2926	152697	-247508
272100	1795	2919	152855	-248611
272200	1794	2923	152482	-248490
272300	1802	2940	151567	-247265
272400	1794	2934	151712	-248053
272500	1798	2927	152404	-248043
272600	1785	2927	151819	-249046
272700	1788	2933	151527	-248597
272800	1798	2931	152066	-247873
272900	1790	2933	151630	-248384
273000	1778	2931	151267	-249407
273100	1783	2942	150710	-248577
273200	1786	2935	151316	-248648
273300	1786	2939	151005	-248532
273400	1773	2935	150807	-249609
273500	1780	2943	150423	-248786
273600	1780	2947	150181	-248614
273700	1792	2953	150179	-247443
273800	1788	2940	151034	-248334
273900	1775	2941	150395	-249255
274000	1770	2949	149618	-249327
274100	1773	2945	150032	-249214
274200	1774	2947	149947	-249127
274300	1775	2946	150022	-249068
274400	1779	2942	150487	-248884
274500	1773	2947	149915	-249149
274600	1780	2959	149317	-248155
274700	1776	2950	149789	-248799
274800	1764	2956	148846	-249423
274900	1775	2952	149609	-248808
275000	1776	2948	149948	-248933
275100	1770	2952	149382	-249170
275200	1777	2943	150362	-249050
275300	1766	2949	149471	-249603
275400	1780	2936	150958	-249078
275500	1769	2944	149963	-249544
275600	1769	2946	149829	-249469
275700	1766	2937	150395	-250103
275800	1772	2938	150502	-249559
275900	1768	2928	151143	-250271
276000	1777	2933	151085	-249347
276100	1772	2926	151441	-250031
276200	1759	2930	150616	-250889
276300	1772	2920	151849	-250300
276400	1762	2913	152026	-251318
276500	1762	2912	152115	-251388
276600	1750	2909	151835	-252425
276700	1760	2915	151791	-251429
276800	1762	2906	152548	-251632
276900	1744	2907	151756	-252948
277000	1742	2886	153294	-253928
277100	1748	2886	153518	-253522
277200	1729	2877	153458	-255342
277300	1729	2871	153929	-255609
277400	1723	2868	153886	-256231
277500	1719	2862	154185	-256772
277600	1709	2859	154058	-257737
277700	1698	2854	153931	-258806
277800	1706	2855	154227	-258082
277900	1686	2846	154050	-260090
278000	1690	2844	154405	-259833
278100	1679	2840	154268	-260973
278200	1677	2836	154517	-261276
278300	1661	2835	153842	-262555
278400	1652	2829	153915	-263618
278500	1642	2822	154030	-264737
278600	1634	2823	153591	-265375
278700	1628	2819	153652	-266039
278800	1619	2819	153197	-266766
278900	1614	2822	152715	-267048
279000	1609	2818	152827	-267595
279100	1591	2807	152795	-269652
279200	1585	2794	153639	-270773
279300	1566	2790	152959	-272552
279400	1555	2789	152494	-273499
279500	1541	2781	152412	-275103
279600	1525	2781	151625	-276422
279700	1507	2785	150310	-277734
279800	1494	2790	149157	-278543
279900	1482	2798	147877	-279097
280000	1459	2805	145920	-280616
280100	1449	2810	144973	-281092
280200	1434	2810	144113	-282312
280300	1414	2819	142225	-283412
280400	1409	2828	141162	-283275
280500	1390	2835	139468	-284397
280600	1383	2843	138359	-284414
280700	1383	2854	137493	-283793
280800	1366	2853	136480	-285139
280900	1354	2858	135372	-285730
281000	1352	2875	133925	-284800
281100	1337	2879	132676	-285695
281200	1329	2892	131222	-285504
281300	1307	2896	129505	-286875
281400	1305	2905	128646	-286406
281500	1295	2915	127232	-286522
281600	1286	2923	126113	-286581
281700	1280	2934	124940	-286323
281800	1278	2942	124256	-285964
281900	1273	2949	123407	-285877
282000	1265	2958	122229	-285757
282100	1258	2965	121222	-285820
282200	1253	2971	120518	-285786
282300	1248	2986	119150	-285105
282400	1231	3000	117094	-285269
282500	1232	3005	116776	-284925
282600	1233	3014	116313	-284239
282700	1219	3024	114669	-284483
282800	1220	3043	113446	-283112
282900	1212	3039	113278	-283896
283000	1224	3063	112469	-281515
283100	1215	3065	111765	-281935
283200	1215	3072	111311	-281477
283300	1207	3087	109853	-281018
283400	1212	3085	110280	-280831
283500	1209	3095	109488	-280356
283600	1199	3107	108130	-280121
283700	1200	3114	107749	-279549
283800	1194	3131	106387	-278847
283900	1194	3132	106257	-278815
284000	1189	3142	105377	-278437
284100	1193	3157	104776	-277181
284200	1188	3160	104223	-277288
284300	1195	3170	104101	-276167
284400	1191	3171	103812	-276394
284500	1187	3179	103052	-276049
284600	1185	3186	102545	-275707
284700	1196	3194	102816	-274638
284800	1188	3197	102129	-274899
284900	1199	3201	102639	-273983
285000	1186	3211	101206	-274045
285100	1195	3213	101730	-273417
285200	1192	3225	100865	-272814
285300	1193	3234	100361	-272163
285400	1195	3243	100032	-271477
285500	1198	3254	99627	-270633
285600	1200	3260	99484	-270136
285700	1195	3257	99253	-270625
285800	1197	3265	98979	-269953
285900	1199	3268	98978	-269720
286000	1203	3277	98692	-268936
286100	1194	3284	97794	-268987
286200	1198	3295	97439	-268066
286300	1198	3297	97346	-267958
286400	1200	3294	97675	-268033
286500	1189	3308	96216	-267679
286600	1206	3313	97027	-266564
286700	1198	3316	96386	-266747
286800	1204	3321	96448	-266132
286900	1203	3319	96516	-266330
287000	1200	3325	96031	-266064
287100	1220	3338	96564	-264291
287200	1210	3347	95498	-264242
287300	1211	3347	95583	-264242
287400	1218	3336	96578	-264455
287500	1225	3354	96067	-263104
287600	1231	3348	96734	-263105
287700	1232	3351	96653	-262933
287800	1243	3351	97286	-262332
287900	1238	3345	97357	-262938
288000	1235	3349	96898	-262847
288100	1234	3354	96587	-262595
288200	1236	3356	96643	-262383
288300	1250	3358	97350	-261565
288400	1250	3354	97553	-261791
288500	1239	3351	97074	-262537
288600	1243	3349	97437	-262440
288700	1251	3355	97552	-261684
288800	1244	3350	97384	-262332
288900	1248	3350	97640	-262120
289000	1242	3353	97128	-262277
289100	1243	3354	97181	-262122
289200	1244	3355	97163	-262065
289300	1236	3361	96371	-262120
289400	1236	3355	96667	-262426
289500	1238	3356	96758	-262259
289600	1240	3360	96642	-261916
289700	1242	3365	96539	-261540
289800	1226	3361	95796	-262587
289900	1223	3357	95832	-262989
290000	1228	3367	95586	-262170
290100	1227	3364	95663	-262347
290200	1224	3356	95924	-262966
290300	1214	3362	95032	-263151
290400	1227	3360	95895	-262633
290500	1217	3364	95086	-262830
290600	1218	3373	94671	-262277
290700	1212	3366	94678	-263023
290800	1200	3369	93841	-263422
290900	1212	3369	94525	-262792
291000	1209	3366	94558	-263155
291100	1207	3378	93815	-262534
291200	1199	3369	93754	-263430
291300	1197	3368	93705	-263594
291400	1192	3383	92685	-262938
291500	1193	3376	93084	-263331
291600	1189	3376	92840	-263529
291700	1187	3384	92253	-263121
291800	1179	3388	91640	-263296
291900	1182	3392	91586	-262892
292000	1174	3391	91181	-263328
292100	1170	3391	90897	-263553
292200	1176	3398	90949	-262810
292300	1171	3407	90223	-262513
292400	1165	3406	89890	-262823
292500	1165	3403	90016	-263013
292600	1165	3417	89367	-262181
292700	1156	3407	89279	-263218
292800	1159	3416	89035	-262510
292900	1153	3419	88571	-262572
293000	1153	3425	88270	-262217
293100	1147	3436	87415	-261878
293200	1151	3440	87438	-261433
293300	1142	3430	87394	-262481
293400	1145	3442	87011	-261568
293500	1145	3438	87226	-261803
293600	1148	3439	87334	-261666
293700	1145	3444	86917	-261488
293800	1138	3442	86585	-261867
293900	1146	3447	86835	-261275
294000	1143	3453	86416	-261003
294100	1135	3460	85603	-260941
294200	1145	3457	86302	-260679
294300	1139	3470	85399	-260182
294400	1146	3466	86015	-260088
294500	1145	3467	85861	-260076
294600	1143	3473	85478	-259776
294700	1146	3468	85898	-259959
294800	1148	3473	85816	-259545
294900	1141	3469	85543	-260152
295000	1157	3466	86613	-259576
295100	1155	3469	86370	-259488
295200	1154	3471	86220	-259430
295300	1160	3472	86532	-259090
295400	1150	3464	86319	-260073
295500	1150	3465	86295	-259982
295600	1139	3458	85932	-260918
295700	1145	3464	86004	-260224
295800	1139	3454	86098	-261093
295900	1147	3447	86949	-261200
296000	1135	3454	85877	-261329
296100	1135	3447	86188	-261720
296200	1130	3450	85719	-261786
296300	1125	3452	85380	-261887
296400	1126	3439	86025	-262624
296500	1124	3442	85739	-262558
296600	1111	3443	84833	-263044
296700	1109	3435	85106	-263673
296800	1108	3435	85029	-263700
296900	1091	3439	83833	-264184
297000	1091	3431	84144	-264725
297100	1079	3435	83230	-264962
297200	1079	3439	83073	-264710
297300	1066	3433	82500	-265678
297400	1064	3430	82449	-265943
297500	1054	3432	81743	-266276
297600	1050	3442	81071	-265786
297700	1037	3432	80689	-266990
297800	1030	3435	80104	-267074
297900	1017	3443	78898	-267142
298000	1018	3438	79207	-267408
298100	996	3451	77185	-267459
298200	987	3459	76262	-267325
298300	980	3453	76095	-268040
298400	976	3467	75209	-267226
298500	973	3464	75173	-267577
298600	966	3464	74730	-267864
298700	947	3471	73166	-268109
298800	955	3476	73531	-267498
298900	942	3480	72483	-267746
299000	937	3493	71662	-267080
299100	925	3503	70479	-266886
299200	914	3500	69861	-267472
299300	909	3507	69253	-267207
299400	904	3514	68700	-266922
299500	901	3530	67893	-265920
299600	883	3529	66728	-266710
299700	883	3542	66276	-265843
299800	881	3553	65716	-265135
[truncated: 1,002 more rows]
