# Supplementary material for: A robot-assisted acoustofluidic end effector
Source: Nat Commun. 2022 Oct 26;13:6370. doi: 10.1038/s41467-022-34167-y (PMC9605990; doi:10.1038/s41467-022-34167-y)
Supplement: Supplementary file 18 — Source Data [file 41467_2022_34167_MOESM18_ESM.zip › Supplementary Data/Supplementary Figure 3/matlab_impedance.m]

%% Vibration Plots

close all;
clear all;
clc;

%% Variables for Plot

markersize = 6;
fontsize = 30;
fontsizeLog = 30;
fontname = 'Arial';
fontweight = 'normal';
linewidth = 3;
linewidthE = 2;
axissize = 24;
axissizeLog = 18;
datapoint_reduction = 1; %min 1
fitWidth = 4;

%% import Data

data = readtable('G:\External Drives\Jans Drive\Paper 1\supplementary figures\impedanceRAM.csv');

freq = data.f_Hz/1000; % mm/s
Ohm = data.Re_mOhm/1000;

%% Plot vel vs volt

figure(1)

%plot design
h = plot(freq,Ohm);
set(h,'LineWidth',fitWidth,'Color', 'b');
hold on
set(gca, 'XDir','normal', 'linewidth',2)
hold on
pbaspect([2 1 1])
box on
xlabel('Frequency (kHz)', 'FontSize', fontsize, 'FontWeight', fontweight, 'FontName', fontname)
ylabel('Resistance (Ohm)', 'FontSize', fontsize, 'FontWeight', fontweight, 'FontName', fontname)
% xtickformat('%.1f')
% ytickformat('%.1f')
ax1 = gca;
ax1.FontSize=axissize;
