# Supplementary material for: A robot-assisted acoustofluidic end effector
Source: Nat Commun. 2022 Oct 26;13:6370. doi: 10.1038/s41467-022-34167-y (PMC9605990; doi:10.1038/s41467-022-34167-y)
Supplement: Supplementary file 18 — Source Data [file 41467_2022_34167_MOESM18_ESM.zip › Supplementary Data/Supplementary Figure 4/colormap_mixing.m]

%% clear workspace

close all
clear all
clc

%% Variables for Plot

markersize = 5;
fontsize = 80;
fontname = 'Arial';
fontweight = 'normal';
linewidth = 2;
axissize = 22;
boxsize = 3;
datapoint_reduction = 1;
color = {'k','b',[.8 .2 .6],[.5 .6 .7]}; % Cell array of colors.

%% import Data

number_of_tracks = 3;

T1 = table2array(readtable('gray_value_unmixed_frame1_video_movement.csv'));
T2 = table2array(readtable('gray_value_mixed_frame260_video_movement.csv'));
T3 = table2array(readtable('gray_value_mixed_frame879_video_movement.csv'));

%% Data preparation

maxT1 = max(T1(:,2));
minT1 = min(T1(:,2));
maxT2 = max(T2(:,2));
minT2 = min(T2(:,2));
maxT3 = max(T3(:,2));
minT3 = min(T3(:,2));

len = max([length(T1),length(T2),length(T3)]);
S = zeros(len,number_of_tracks);
len_reduced = 0;
for k = 1:(len-3)
    if mod(k,datapoint_reduction) == 0
        r = k/datapoint_reduction;
        S(r,1) = (T1(k,2)-minT1) / (maxT1-minT1); %pixelintensity T1
        S(r,2) = (T2(k,2)-minT2) / (maxT2-minT2); %pixelintensity T2
        S(r,3) = (T3(k,2)-minT3) / (maxT3-minT3); %pixelintensity T3
        %S(r,1) = T1(k,2) / maxT1; %pixelintensity T1
        %S(r,2) = T2(k,2) / maxT2; %pixelintensity T2
        %S(r,3) = T3(k,2) / maxT3; %pixelintensity T3
        S(r,4) = T1(k,1); %distance (px)
        S(r,5) = T2(k,1); %distance (px)
        S(r,6) = T3(k,1); %distance (px)
        len_reduced = len_reduced + 1;
    end
end

%% Figure

for figures = 1:number_of_tracks
    
    figure(figures)

    %plot design
    set(gca, 'XDir','normal', 'linewidth',boxsize)
    hold on
    pbaspect([2 1 1])
    box on
    xlabel('Distance (µm)', 'FontSize', fontsize, 'FontWeight', fontweight, 'FontName', fontname)
    ylabel('Brightness ()', 'FontSize', fontsize, 'FontWeight', fontweight, 'FontName', fontname)
    ylim([0 1.2])
    xlim([0 1393])
    xtickformat('%.1f')
    ytickformat('%.1f')
    ax1 = gca;
    ax1.FontSize=axissize;

    %plot intensity
    plot(S(5:len_reduced,figures+3),S(5:len_reduced,figures),'b:o','LineWidth',linewidth ,'MarkerSize',markersize,'color',color{figures})
end
