# Supplementary material for: A robot-assisted acoustofluidic end effector
Source: Nat Commun. 2022 Oct 26;13:6370. doi: 10.1038/s41467-022-34167-y (PMC9605990; doi:10.1038/s41467-022-34167-y)
Supplement: Supplementary file 18 — Source Data [file 41467_2022_34167_MOESM18_ESM.zip › Supplementary Data/Supplementary Figure 4/gray_value_mixed_frame260_video_movement.csv]

Distance_(pixels)	Gray_Value
0	0.000
1	0.000
2	1.000
3	1.000
4	1.000
5	1.000
6	1.000
7	1.000
8	1.000
9	1.000
10	1.000
11	1.000
12	1.000
13	1.000
14	1.000
15	1.000
16	1.000
17	1.000
18	1.000
19	1.000
20	1.000
21	1.000
22	1.000
23	1.000
24	1.000
25	1.000
26	1.000
27	1.000
28	1.000
29	1.000
30	1.000
31	1.000
32	1.000
33	1.000
34	1.000
35	1.000
36	1.000
37	1.000
38	1.000
39	1.000
40	1.000
41	1.000
42	1.000
43	1.000
44	1.000
45	1.000
46	1.000
47	1.000
48	1.000
49	1.000
50	1.000
51	1.000
52	1.000
53	1.000
54	1.000
55	1.000
56	1.000
57	1.000
58	1.000
59	1.000
60	1.000
61	1.000
62	1.000
63	1.000
64	1.000
65	1.000
66	1.000
67	1.000
68	1.000
69	1.000
70	1.000
71	1.000
72	1.000
73	1.000
74	1.000
75	1.000
76	1.000
77	1.000
78	1.000
79	1.000
80	1.000
81	1.000
82	1.000
83	1.000
84	1.000
85	1.000
86	1.000
87	1.000
88	1.000
89	1.000
90	1.000
91	1.000
92	1.000
93	1.000
94	1.000
95	1.000
96	1.000
97	1.000
98	1.000
99	1.000
100	1.000
101	1.000
102	1.000
103	1.000
104	1.000
105	1.000
106	1.000
107	1.000
108	1.000
109	1.000
110	1.000
111	1.000
112	1.000
113	1.000
114	1.000
115	1.000
116	1.000
117	1.000
118	1.000
119	1.000
120	1.000
121	1.000
122	1.000
123	1.000
124	1.000
125	1.000
126	1.000
127	1.000
128	1.000
129	1.000
130	1.000
131	1.000
132	1.000
133	1.000
134	1.000
135	1.000
136	1.000
137	1.000
138	1.000
139	1.000
140	1.000
141	1.000
142	1.000
143	1.000
144	1.000
145	1.000
146	1.000
147	1.000
148	1.000
149	1.000
150	1.000
151	1.000
152	1.000
153	1.000
154	1.000
155	1.000
156	1.000
157	1.000
158	1.000
159	1.000
160	1.000
161	1.000
162	1.000
163	1.000
164	1.000
165	1.000
166	1.000
167	1.000
168	1.000
169	1.000
170	1.000
171	1.000
172	1.000
173	1.000
174	1.000
175	1.000
176	1.000
177	1.000
178	1.000
179	1.000
180	1.000
181	1.000
182	1.000
183	1.000
184	1.000
185	1.000
186	1.108
187	2.000
188	2.000
189	2.000
190	2.000
191	2.000
192	2.000
193	2.000
194	1.894
195	1.000
196	1.000
197	1.000
198	1.000
199	1.000
200	1.000
201	1.000
202	1.104
203	2.000
204	2.000
205	2.000
206	2.000
207	2.000
208	2.000
209	2.000
210	2.000
211	2.000
212	2.000
213	2.000
214	2.000
215	2.000
216	2.000
217	2.000
218	2.000
219	2.000
220	2.000
221	2.000
222	2.000
223	2.000
224	2.000
225	2.000
226	2.099
227	3.000
228	3.000
229	3.099
230	4.098
231	5.098
232	6.196
233	8.098
234	9.237
235	11.720
236	14.817
237	18.775
238	22.332
239	25.871
240	30.482
241	35.384
242	39.466
243	44.202
244	47.854
245	52.202
246	55.621
247	57.675
248	60.284
249	63.243
250	65.784
251	67.918
252	68.620
253	70.526
254	71.486
255	72.053
256	72.566
257	72.566
258	72.856
259	75.645
260	75.027
261	73.948
262	73.475
263	73.922
264	74.487
265	75.051
266	75.422
267	74.000
268	74.090
269	75.090
270	76.000
271	76.090
272	77.090
273	78.000
274	78.000
275	77.911
276	77.000
277	76.911
278	76.000
279	76.088
280	77.000
281	77.088
282	78.000
283	78.087
284	79.000
285	79.087
286	80.000
287	79.914
288	79.000
289	78.914
290	78.172
291	80.000
292	80.000
293	80.000
294	80.000
295	80.000
296	80.000
297	80.000
298	80.168
299	82.000
300	82.046
301	82.592
302	82.963
303	82.472
304	81.462
305	80.363
306	79.739
307	82.955
308	82.447
309	82.410
310	82.000
311	81.964
312	81.552
313	81.507
314	81.161
315	83.000
316	83.000
317	83.000
318	82.992
319	82.899
320	82.899
321	82.900
322	82.987
323	84.000
324	84.000
325	84.000
326	84.000
327	84.000
328	84.000
329	84.000
330	84.035
331	84.495
332	84.965
333	84.589
334	85.094
335	85.051
336	84.581
337	84.959
338	84.722
339	87.925
340	86.850
341	84.925
342	84.000
343	84.075
344	85.149
345	87.074
346	87.859
347	86.081
348	86.000
349	85.994
350	85.915
351	85.921
352	86.000
353	86.006
354	86.294
355	88.928
356	87.928
357	86.928
358	86.000
359	86.000
360	86.033
361	86.498
362	86.929
363	86.000
364	86.000
365	86.000
366	86.000
367	86.000
368	86.000
369	86.000
370	86.069
371	87.000
372	87.000
373	87.000
374	87.000
375	87.000
376	87.000
377	87.000
378	86.969
379	86.535
380	86.535
381	86.566
382	87.031
383	87.466
384	87.497
385	87.967
386	88.244
387	85.197
388	87.131
389	88.001
390	86.966
391	85.498
392	85.064
393	86.094
394	87.502
395	88.000
396	87.970
397	87.497
398	87.000
399	86.967
400	86.440
401	86.000
402	86.066
403	87.055
404	87.029
405	87.471
406	87.533
407	88.472
408	88.504
409	89.003
410	89.173
411	91.000
412	91.000
413	91.060
414	92.060
415	93.150
416	95.645
417	97.616
418	98.989
419	98.234
420	102.264
421	106.583
422	107.436
423	106.058
424	107.230
425	111.259
426	115.551
427	116.057
428	117.113
429	119.113
430	121.086
431	122.578
432	123.549
433	124.000
434	124.026
435	124.479
436	124.534
437	125.479
438	125.479
439	125.480
440	125.426
441	124.480
442	124.375
443	122.573
444	123.519
445	123.519
446	123.571
447	124.624
448	126.780
449	131.727
450	135.882
451	142.725
452	146.775
453	151.800
454	157.238
455	161.263
456	165.802
457	170.724
458	174.307
459	179.766
460	184.840
461	191.328
462	197.351
463	204.036
464	214.156
465	226.471
466	234.952
467	241.781
468	227.301
469	204.012
470	185.737
471	181.774
472	187.749
473	192.464
474	191.490
475	191.324
476	187.370
477	184.372
478	181.612
479	173.944
480	163.177
481	157.426
482	156.830
483	164.429
484	174.425
485	194.431
486	213.805
487	230.434
488	238.182
489	208.268
490	160.011
491	128.575
492	108.692
493	102.609
494	105.139
495	97.269
496	92.503
497	92.841
498	89.662
499	93.391
500	90.876
501	87.938
502	86.484
503	86.008
504	85.927
505	83.947
506	82.611
507	85.020
508	85.523
509	85.926
510	83.926
511	81.980
512	81.556
513	83.093
514	85.306
515	80.595
516	83.076
517	85.000
518	84.944
519	83.444
520	82.000
521	82.037
522	82.963
523	81.963
524	80.982
525	80.483
526	80.000
527	80.018
528	80.520
529	81.035
530	82.000
531	81.994
532	81.994
533	81.993
534	81.993
535	81.992
536	81.992
537	81.991
538	81.991
539	81.984
540	81.488
541	81.000
542	81.000
543	81.032
544	82.032
545	83.032
546	83.936
547	82.000
548	82.000
549	82.000
550	82.000
551	82.000
552	82.000
553	82.000
554	82.060
555	84.087
556	87.606
557	92.080
558	96.006
559	97.427
560	95.895
561	92.950
562	90.602
563	93.056
564	95.042
565	96.498
566	96.023
567	96.132
568	100.216
569	108.138
570	115.019
571	118.461
572	118.422
573	116.935
574	115.435
575	113.409
576	110.410
577	107.447
578	105.921
579	103.859
580	99.325
581	92.854
582	86.916
583	83.516
584	83.564
585	85.563
586	87.494
587	86.597
588	88.597
589	90.552
590	90.530
591	89.531
592	88.576
593	89.577
594	90.534
595	89.546
596	89.055
597	88.078
598	88.069
599	87.620
600	88.601
601	88.622
602	89.613
603	90.084
604	90.075
605	89.607
606	89.599
607	89.123
608	88.655
609	88.648
610	88.190
611	88.652
612	88.185
613	88.170
614	87.171
615	86.126
616	85.088
617	84.565
618	84.083
619	86.067
620	84.085
621	83.102
622	83.119
623	84.112
624	84.608
625	83.084
626	81.655
627	83.054
628	83.054
629	83.055
630	83.055
631	83.056
632	83.056
633	83.057
634	83.044
635	82.058
636	82.046
637	81.052
638	80.524
639	80.048
640	79.049
641	78.061
642	78.096
643	81.079
644	82.553
645	84.542
646	85.537
647	86.026
648	88.573
649	92.563
650	95.499
651	92.136
652	92.562
653	88.483
654	83.059
655	82.094
656	84.991
657	83.967
658	80.017
659	82.078
660	83.082
661	84.547
662	86.075
663	86.533
664	86.062
665	84.533
666	84.070
667	83.540
668	84.000
669	83.997
670	83.460
671	82.992
672	81.534
673	80.611
674	79.698
675	80.615
676	80.076
677	79.537
678	79.000
679	79.002
680	79.463
681	80.459
682	80.453
683	78.541
684	78.541
685	78.543
686	79.001
687	79.543
688	80.000
689	80.000
690	79.994
691	75.458
692	76.457
693	77.000
694	77.456
695	77.456
696	77.000
697	76.455
698	75.455
699	76.999
700	77.545
701	78.000
702	78.000
703	78.545
704	78.999
705	79.000
706	79.000
707	78.454
708	78.453
709	78.452
710	78.452
711	78.452
712	78.452
713	78.451
714	78.451
715	78.002
716	78.000
717	78.000
718	77.552
719	77.003
720	77.000
721	76.553
722	76.003
723	76.000
724	75.006
725	74.554
726	74.552
727	75.991
728	77.987
729	80.979
730	81.993
731	80.564
732	80.997
733	81.992
734	82.992
735	83.000
736	83.000
737	83.000
738	82.559
739	82.664
740	82.116
741	81.561
742	80.565
743	80.996
744	81.000
745	81.439
746	82.433
747	83.983
748	84.000
749	84.000
750	83.563
751	83.558
752	84.110
753	84.117
754	84.118
755	84.001
756	84.000
757	84.000
758	83.566
759	83.007
760	83.000
761	82.567
762	82.008
763	81.014
764	81.553
765	81.994
766	82.000
767	82.554
768	82.993
769	83.000
770	83.000
771	81.031
772	81.000
773	81.000
774	81.000
775	81.983
776	83.411
777	84.418
778	85.418
779	87.400
780	86.025
781	84.591
782	84.566
783	85.974
784	86.000
785	85.019
786	82.613
787	83.973
788	84.000
789	84.000
790	84.000
791	84.000
792	84.000
793	84.000
794	84.000
795	84.708
796	84.301
797	83.449
798	83.009
799	83.558
800	83.570
801	84.410
802	84.429
803	84.010
804	84.000
805	84.000
806	83.582
807	83.013
808	82.583
809	82.573
810	82.573
811	85.501
812	85.014
813	84.440
814	83.451
815	82.451
816	82.011
817	81.586
818	81.161
819	84.900
820	85.000
821	85.000
822	85.413
823	85.985
824	86.000
825	86.412
826	86.984
827	86.439
828	86.012
829	85.590
830	85.016
831	84.590
832	84.017
833	84.000
834	84.000
835	85.942
836	86.000
837	85.592
838	85.580
839	84.610
840	84.581
841	84.581
842	84.175
843	84.974
844	85.000
845	85.000
846	85.000
847	85.000
848	85.000
849	85.000
850	85.000
851	86.532
852	86.584
853	86.584
854	86.584
855	86.584
856	86.585
857	86.585
858	86.585
859	86.421
860	85.449
861	85.014
862	84.035
863	84.000
864	84.399
865	85.378
866	86.377
867	86.979
868	87.000
869	87.000
870	87.000
871	87.000
872	87.000
873	87.000
874	87.000
875	91.640
876	89.502
877	88.054
878	88.000
879	89.923
880	90.961
881	90.607
882	89.237
883	88.047
884	87.040
885	87.000
886	87.000
887	87.000
888	87.960
889	88.959
890	89.959
891	89.041
892	89.000
893	89.000
894	89.958
895	90.000
896	90.958
897	91.000
898	91.000
899	89.473
900	90.931
901	92.527
902	92.210
903	90.280
904	89.623
905	90.553
906	91.938
907	92.000
908	92.000
909	91.045
910	91.000
911	91.955
912	92.571
913	93.553
914	93.982
915	95.908
916	96.000
917	96.953
918	97.953
919	98.000
920	98.953
921	99.953
922	100.000
923	100.380
924	101.350
925	101.398
926	101.398
927	102.349
928	102.397
929	102.397
930	103.348
931	106.248
932	105.069
933	105.950
934	110.373
935	112.879
936	113.949
937	119.696
938	127.018
939	133.836
940	141.398
941	152.594
942	162.663
943	172.459
944	182.817
945	193.579
946	201.518
947	208.962
948	215.982
949	222.032
950	222.721
951	223.316
952	225.240
953	224.976
954	222.117
955	223.843
956	223.582
957	219.780
958	215.203
959	212.850
960	210.836
961	203.170
962	193.858
963	196.006
964	188.616
965	179.308
966	174.426
967	172.277
968	168.178
969	160.973
970	153.587
971	158.234
972	157.025
973	154.683
974	152.082
975	149.682
976	147.659
977	146.599
978	146.539
979	145.092
980	145.000
981	143.481
982	141.865
983	139.888
984	137.668
985	136.593
986	135.951
987	136.271
988	134.637
989	133.811
990	134.343
991	135.677
992	135.762
993	134.467
994	132.506
995	131.443
996	130.443
997	129.443
998	128.443
999	128.024
1000	128.355
1001	128.379
1002	129.314
1003	128.797
1004	127.821
1005	127.403
1006	126.796
1007	127.337
1008	128.311
1009	129.663
1010	130.105
1011	128.723
1012	128.624
1013	128.042
1014	128.000
1015	127.417
1016	126.792
1017	126.750
1018	126.749
1019	127.217
1020	125.737
1021	124.695
1022	126.141
1023	130.213
1024	134.467
1025	137.208
1026	138.559
1027	136.204
1028	132.995
1029	129.395
1030	127.044
1031	126.647
1032	126.629
1033	125.700
1034	124.701
1035	122.532
1036	125.155
1037	124.785
1038	121.612
1039	121.369
1040	123.567
1041	123.396
1042	120.587
1043	122.808
1044	122.414
1045	122.709
1046	122.149
1047	122.102
1048	122.687
1049	122.394
1050	122.367
1051	122.366
1052	122.366
1053	121.779
1054	121.393
1055	120.779
1056	120.730
1057	120.730
1058	119.805
1059	121.239
1060	121.364
1061	120.777
1062	120.392
1063	120.363
1064	119.776
1065	119.391
1066	119.363
1067	118.775
1068	118.724
1069	117.802
1070	117.390
1071	116.440
1072	115.440
1073	115.361
1074	115.029
1075	116.915
1076	117.080
1077	117.079
1078	117.079
1079	117.078
1080	117.077
1081	117.076
1082	117.076
1083	118.514
1084	117.134
1085	115.164
1086	115.328
1087	116.275
1088	116.685
1089	114.879
1090	113.206
1091	114.576
1092	114.712
1093	114.712
1094	114.711
1095	114.711
1096	114.710
1097	114.710
1098	114.709
1099	114.060
1100	114.324
1101	114.945
1102	115.323
1103	116.267
1104	117.267
1105	117.675
1106	118.297
1107	117.761
1108	119.530
1109	120.616
1110	119.469
1111	116.614
1112	114.206
1113	114.000
1114	114.912
1115	115.000
1116	115.000
1117	115.000
1118	114.133
1119	113.773
1120	113.745
1121	114.887
1122	115.869
1123	114.493
1124	114.348
1125	114.031
1126	113.407
1127	113.032
1128	112.406
1129	112.347
1130	112.346
1131	114.477
1132	114.692
1133	114.691
1134	115.285
1135	115.939
1136	117.502
1137	118.562
1138	119.562
1139	119.061
1140	119.906
1141	120.906
1142	120.689
1143	118.872
1144	117.496
1145	117.681
1146	118.617
1147	119.021
1148	119.338
1149	119.653
1150	120.278
1151	120.033
1152	120.000
1153	120.308
1154	120.340
1155	118.822
1156	118.660
1157	118.660
1158	118.661
1159	118.661
1160	118.661
1161	118.661
1162	118.662
1163	121.075
1164	121.338
1165	121.033
1166	120.403
1167	120.337
1168	120.034
1169	119.403
1170	119.336
1171	121.136
1172	120.436
1173	118.537
1174	117.436
1175	117.335
1176	118.535
1177	119.869
1178	120.902
1179	121.300
1180	122.232
1181	122.933
1182	122.103
1183	120.205
1184	119.401
1185	120.230
1186	121.828
1187	122.896
1188	122.401
1189	129.797
1190	145.590
1191	156.874
1192	151.118
1193	134.799
1194	121.355
1195	124.169
1196	124.660
1197	124.659
1198	124.659
1199	124.658
1200	124.658
1201	124.657
1202	124.657
1203	125.842
1204	125.691
1205	125.655
1206	125.363
1207	125.035
1208	125.000
1209	124.709
1210	124.674
1211	123.182
1212	123.581
1213	124.832
1214	126.157
1215	127.191
1216	127.010
1217	127.286
1218	127.036
1219	127.865
1220	127.971
1221	127.971
1222	127.970
1223	127.969
1224	127.968
1225	127.968
1226	127.967
1227	130.344
1228	129.154
1229	128.077
1230	128.851
1231	130.738
1232	132.167
1233	131.183
1234	129.585
1235	125.252
1236	127.060
1237	130.302
1238	131.849
1239	131.397
1240	131.319
1241	133.089
1242	134.485
1243	132.867
1244	132.636
1245	132.958
1246	133.604
1247	134.847
1248	136.164
1249	137.480
1250	137.912
1251	137.111
1252	136.117
1253	135.117
1254	134.118
1255	134.000
1256	134.882
1257	135.882
1258	136.882
1259	132.870
1260	132.314
1261	132.918
1262	133.605
1263	134.292
1264	134.650
1265	135.293
1266	135.375
1267	131.801
1268	133.676
1269	136.364
1270	137.568
1271	136.537
1272	134.894
1273	134.084
1274	134.000
1275	132.121
1276	134.429
1277	133.908
1278	131.278
1279	131.326
1280	133.742
1281	134.615
1282	132.333
1283	131.124
1284	130.124
1285	129.124
1286	128.124
1287	128.000
1288	128.000
1289	128.607
1290	128.694
1291	135.495
1292	130.618
1293	127.277
1294	131.331
1295	135.577
1296	135.030
1297	131.339
1298	129.574
1299	128.177
1300	128.000
1301	128.000
1302	128.000
1303	128.000
1304	128.000
1305	128.000
1306	128.000
1307	126.685
1308	129.893
1309	131.005
1310	148.675
1311	187.668
1312	207.189
1313	190.423
1314	166.816
1315	166.743
1316	148.338
1317	129.771
1318	125.835
1319	127.595
1320	125.381
1321	122.395
1322	122.518
1323	122.430
1324	122.663
1325	123.570
1326	122.836
1327	120.969
1328	120.703
1329	122.437
1330	124.436
1331	124.704
1332	120.631
1333	119.134
1334	121.852
1335	123.770
1336	121.405
1337	119.270
1338	120.475
1339	120.960
1340	121.000
1341	121.000
1342	120.747
1343	120.096
1344	120.000
1345	119.748
1346	119.097
1347	120.725
1348	120.748
1349	120.098
1350	119.749
1351	119.709
1352	119.960
1353	120.611
1354	120.960
1355	118.529
1356	118.743
1357	119.703
1358	119.844
1359	119.845
1360	119.846
1361	118.987
1362	118.236
1363	119.738
1364	119.753
1365	118.854
1366	118.101
1367	117.141
1368	117.000
1369	117.858
1370	118.000
1371	118.000
1372	118.000
1373	117.143
1374	116.387
1375	115.428
1376	114.672
1377	113.712
1378	113.568
1379	114.181
1380	113.428
1381	112.428
1382	113.138
1383	114.138
1384	114.283
1385	112.573
1386	109.719
1387	112.326
1388	112.845
1389	113.458
1390	113.562
1391	113.562
1392	0.000
1393	0.000
