# Supplementary material for: A robot-assisted acoustofluidic end effector
Source: Nat Commun. 2022 Oct 26;13:6370. doi: 10.1038/s41467-022-34167-y (PMC9605990; doi:10.1038/s41467-022-34167-y)
Supplement: Supplementary file 18 — Source Data [file 41467_2022_34167_MOESM18_ESM.zip › Supplementary Data/Supplementary Figure 4/gray_value_mixed_frame879_video_movement.csv]

Distance_(pixels)	Gray_Value
0	0
1	0
2	0
3	0
4	165.6035
5	162.9852
6	161.9925
7	164.4876
8	166.5787
9	166.3457
10	168.0821
11	171.4676
12	169.7893
13	170.2781
14	171.5933
15	171.3152
16	169.8091
17	167.9567
18	167.295
19	167.1472
20	165.981
21	165.4959
22	164.6384
23	164.1762
24	163.9445
25	163.1449
26	162.8848
27	162.8851
28	162.8853
29	162.1467
30	160.4929
31	159.1775
32	158.8863
33	159.4572
34	160.9691
35	162.173
36	162.1978
37	161.3753
38	161.1122
39	160.4576
40	160.3055
41	161.0705
42	161.4153
43	162.0979
44	158.4094
45	157
46	157.6543
47	158.6251
48	158.8904
49	159.5449
50	160.5161
51	160.7822
52	162.7455
53	161.7339
54	159.7997
55	158.4321
56	159.4161
57	159.4745
58	158.0129
59	155.3369
60	155.9196
61	156.9239
62	157.6827
63	156.8181
64	155.3458
65	155.0253
66	157.4373
67	160.6248
68	163.0146
69	162.4267
70	160.1895
71	159.5951
72	160.7787
73	162.515
74	163.6541
75	164.0471
76	165.2613
77	165.693
78	165.0396
79	164.1422
80	162.5902
81	161.4472
82	160.5481
83	160.3025
84	164.5919
85	164.6008
86	163.1277
87	162.8004
88	163.0178
89	163.0993
90	162.0854
91	160.0369
92	163.2508
93	162.5291
94	160.2556
95	159.0526
96	159.6003
97	160.5567
98	160.6653
99	159.7485
100	159.0463
101	158.1104
102	157.0845
103	156.2238
104	156.1382
105	156.2595
106	156.8704
107	156.9578
108	156.8372
109	156.8114
110	156.8119
111	156.0909
112	155.8129
113	155.0923
114	154.8139
115	154.8144
116	154.4278
117	153.623
118	152.5818
119	151.5555
120	150.4891
121	149.4631
122	149.1166
123	149.0255
124	147.8227
125	147.3611
126	147.36
127	147.9483
128	148.8327
129	149.7429
130	150.5898
131	151.4761
132	148.4663
133	146.9867
134	146.1323
135	145.8874
136	146.0378
137	146.0248
138	145.1596
139	144.6403
140	144.6913
141	144.0878
142	143.828
143	143.2976
144	143.2077
145	143.8483
146	143.9029
147	144.3025
148	142.0603
149	143.0445
150	145.1389
151	145.0117
152	143.4428
153	141.6101
154	141.7363
155	143.3067
156	140.7447
157	140.0881
158	140.8645
159	141.0236
160	140.2888
161	138.6935
162	136.913
163	135.8076
164	142.1523
165	142.8801
166	140.0637
167	139.8922
168	142.1183
169	143.6301
170	143.268
171	141.7496
172	144.6118
173	145.9446
174	146.7407
175	148.1157
176	149.195
177	149.8976
178	150.1313
179	151.0774
180	153.9622
181	155.1077
182	156.6186
183	157.9333
184	159.532
185	160.728
186	162.3585
187	162.978
188	165.5587
189	165.3236
190	162.9242
191	161.5465
192	161.2936
193	162.598
194	165.1039
195	167.2327
196	167.0283
197	165.4061
198	164.153
199	163.8064
200	164.3381
201	163.9706
202	162.5607
203	160.2619
204	159.8488
205	159.3967
206	158.4873
207	157.4588
208	155.688
209	152.9181
210	150.5022
211	148.4138
212	146.586
213	144.0635
214	140.5469
215	138.0065
216	137.3571
217	137.9409
218	138.8528
219	138.481
220	137.5933
221	137.2844
222	137.2634
223	137.2624
224	137.2158
225	137.1499
226	137.1297
227	137.1292
228	137.0839
229	137.0641
230	137.7158
231	138.6519
232	138.9367
233	138.285
234	138
235	137.3482
236	136.5405
237	136.9622
238	137.8561
239	139.4267
240	141.4312
241	142.84
242	144.6125
243	145.3683
244	145.8647
245	146.1017
246	147.5057
247	148.812
248	149.1186
249	149.0772
250	149.0181
251	148.9595
252	145.5231
253	144.0401
254	143.4064
255	142.4637
256	142.1719
257	142.1317
258	142.7257
259	142.961
260	144.1685
261	144.7584
262	144.8153
263	145.5228
264	145.9103
265	146.634
266	146.983
267	147
268	146.2742
269	147.3223
270	149.9731
271	150.8929
272	149.5183
273	148.8575
274	150.7943
275	153.6735
276	154.5818
277	153.9688
278	153.0742
279	152.2492
280	152.721
281	154.4573
282	157.0883
283	159.3359
284	157.8602
285	154.332
286	153.8339
287	158.0516
288	160.5364
289	157.6007
290	156.0975
291	159.3158
292	159.6382
293	160.2327
294	162.6796
295	163.052
296	160.8603
297	158.4923
298	159.7318
299	162.0869
300	159.5182
301	159.4255
302	161.4851
303	162.7865
304	162.9981
305	160.9745
306	158.8361
307	157.0275
308	156.8816
309	157.058
310	157.6341
311	157.9131
312	157.9723
313	158
314	158.5917
315	158.8438
316	157.675
317	157.747
318	158.0417
319	158.691
320	159
321	158.3783
322	158.1089
323	157.4993
324	157.0106
325	156.9742
326	157.0537
327	158.4308
328	160.4034
329	160.3634
330	158.0389
331	155.7526
332	158.4632
333	160.0759
334	160.0499
335	159.987
336	159.3138
337	158.351
338	157.3877
339	156.424
340	159.4258
341	161.6606
342	162.6131
343	162.9054
344	162.2458
345	161.258
346	159.6334
347	158.3283
348	160.6173
349	163.8439
350	164.1496
351	161.2391
352	159.3184
353	160.2968
354	160.2863
355	158.0226
356	158.9877
357	158.0128
358	155.7668
359	156.4009
360	158.2858
361	159.5555
362	158.6223
363	156.7445
364	158.6522
365	159.9303
366	159.9605
367	159.3227
368	158.3327
369	157.3329
370	156.314
371	155.305
372	155.0843
373	155.7684
374	158.0074
375	160.2861
376	160.9638
377	160.3077
378	158.643
379	156.6437
380	157.9335
381	158.2751
382	156.6371
383	154.6632
384	153.3527
385	153.0084
386	153.6309
387	153.9513
388	153.3047
389	152.3133
390	150.6667
391	148.6906
392	148.0078
393	148.6318
394	149.6017
395	150.5798
396	148.9275
397	146.6481
398	145.3676
399	144.3819
400	144.6331
401	146.2307
402	148.2174
403	150.2451
404	148.2613
405	147.5798
406	148.6522
407	150.3502
408	151.697
409	152.0376
410	151.4031
411	151.0732
412	153.0819
413	154.759
414	157.0259
415	159.984
416	161.6684
417	162.0168
418	161.3489
419	160.3328
420	161.9845
421	164.3127
422	166.2657
423	166.9288
424	165.6434
425	164.3345
426	164.6551
427	165.6548
428	163.3815
429	161.3546
430	160.3681
431	160.0179
432	158.7139
433	158.0172
434	157.3591
435	156.3591
436	157.3101
437	157.977
438	157.973
439	158.6445
440	159.0072
441	159.6346
442	159.9753
443	159.9995
444	157.405
445	156.6608
446	158.3112
447	159.6599
448	160.0148
449	159.3673
450	157.728
451	156.3832
452	159.2435
453	159.6931
454	157.7211
455	157.0336
456	158.3233
457	159.66
458	159.9981
459	159.3457
460	161.5894
461	162.3486
462	161.9874
463	161.3472
464	161.0128
465	161.6657
466	162.015
467	162.6509
468	164.2898
469	164.9987
470	163.0716
471	160.7279
472	162.5964
473	167.8729
474	169.9975
475	167.4246
476	169.2146
477	170.3443
478	169.3491
479	168.3529
480	168.6412
481	169.6405
482	171.2835
483	172.6413
484	167.8574
485	166.9281
486	169.9274
487	171.6422
488	170.716
489	169.3582
490	170.2831
491	172.9229
492	170.7936
493	169.6394
494	170.6381
495	171.6377
496	171.9989
497	172
498	171.9977
499	171.359
500	169.7263
501	169.6451
502	171.2738
503	171.9903
504	171.9865
505	170.714
506	168.7288
507	166.7432
508	167.9182
509	168.9936
510	168.9934
511	168.9931
512	168.9929
513	169.6293
514	171.2605
515	171.9893
516	169.4476
517	169.8885
518	171.6098
519	171.338
520	168.4433
521	166.3556
522	167.2539
523	169.2431
524	165.5675
525	164.2863
526	166.2651
527	167.616
528	167.9777
529	167.3511
530	165.7369
531	164.394
532	167.7865
533	169.3303
534	167.7055
535	165.7101
536	164.3419
537	163.9732
538	164.6041
539	164.9722
540	163.0697
541	161.9568
542	161.9653
543	161.989
544	162.0096
545	162.0251
546	162.0412
547	161.4283
548	162.2521
549	162.9611
550	163.5956
551	164.5842
552	164.9485
553	164.9368
554	164.3012
555	163.917
556	161.4671
557	161.2617
558	163.2544
559	164.6151
560	165.6076
561	164.7396
562	162.7596
563	161.3938
564	164.1373
565	164.1228
566	161.1364
567	160.6332
568	162.862
569	164.6034
570	164.3536
571	162.7428
572	160.7931
573	161.2874
574	163.242
575	165.1956
576	165.9304
577	164.7125
578	162.7599
579	160.8083
580	162.5478
581	164.049
582	164.0341
583	164.6314
584	165
585	165.6057
586	165.9583
587	165.948
588	165.3429
589	164.9735
590	164.9899
591	165.6035
592	165.9728
593	166.5753
594	166.9617
595	167.5741
596	166.8101
597	163.6381
598	162.115
599	163.9358
600	164.4221
601	161.557
602	161.2656
603	166.3354
604	167.7837
605	167.0305
606	165.8346
607	164.4762
608	164.0938
609	164.0946
610	164.0953
611	164.0763
612	164.0049
613	164.563
614	166.1451
615	167.4958
616	167.8669
617	167.2511
618	166.2503
619	165.2704
620	164.4725
621	164.7999
622	165.7449
623	166.6756
624	167.6053
625	168.5121
626	168.8349
627	168.7977
628	167.6685
629	166.3512
630	165.9407
631	165.3368
632	164.9627
633	165.5509
634	165.9475
635	166.5729
636	167.6426
637	166.2455
638	164.4673
639	165.9085
640	166.4687
641	164.2501
642	162.4702
643	163.908
644	163.3026
645	163.3306
646	165.2741
647	166.6495
648	166.4331
649	164.8509
650	162.8935
651	160.9367
652	160.0922
653	160.6497
654	162.2307
655	163.6329
656	164.6236
657	165.6063
658	165.9734
659	165.9559
660	164.2192
661	163.0892
662	163.0897
663	163.0629
664	163.0728
665	164.2453
666	165.6044
667	166.0279
668	168.3503
669	169.2845
670	167.7274
671	166.3779
672	166
673	166.5742
674	168.1287
675	169.4773
676	166.9016
677	164.9514
678	164.9511
679	164.3788
680	164
681	163.4286
682	163.0799
683	163.1003
684	163.0705
685	163.651
686	164.6511
687	165.6511
688	166.0514
689	166.0517
690	166.0519
691	165.453
692	167.9843
693	169.9473
694	169.9471
695	169.3804
696	168.4019
697	167.4021
698	165.8369
699	164.4567
700	167.5404
701	169.3263
702	168.3483
703	167.3482
704	166.3812
705	166.5962
706	167.596
707	168.5958
708	167.7753
709	166.3817
710	166
711	166
712	166.0342
713	166.6179
714	167.5943
715	168.5941
716	169.5939
717	169.9651
718	168.7892
719	167.4068
720	167
721	167
722	167
723	167.0357
724	166.5041
725	165.5654
726	164.5911
727	163.6283
728	163.2458
729	163.8015
730	164.7768
731	165.7406
732	168.2656
733	169.7861
734	169.2582
735	168.3583
736	168.0374
737	167.5119
738	166.6141
739	166.2569
740	170.3036
741	170.7751
742	166.8147
743	165.1573
744	166.8178
745	169.686
746	170.8293
747	170.175
748	168.1288
749	167.0392
750	168.2011
751	169.5865
752	170
753	170
754	170
755	169.96
756	169.9716
757	170.5852
758	172.1296
759	173.5155
760	173.3459
761	171.8023
762	169.8317
763	167.8321
764	167.0823
765	167.7251
766	168.142
767	168.1425
768	167.5602
769	166.6027
770	165.6336
771	165.1748
772	165.1028
773	166.1941
774	168.7449
775	171.1628
776	172.5812
777	172.419
778	171.4192
779	170.4194
780	171.1175
781	171.345
782	170.3885
783	169.4639
784	169.1193
785	170.2224
786	172.1142
787	173.5026
788	170.0056
789	168.3105
790	170.3106
791	171.1546
792	171.1103
793	171.0778
794	172.2329
795	174.1875
796	174.3324
797	173.3111
798	172.9209
799	171.8594
800	170.5034
801	169.5499
802	168.6306
803	168.241
804	172.4269
805	173.8827
806	171.0909
807	169.9654
808	171.102
809	171.3909
810	168.7981
811	165.0112
812	166.4282
813	169.1945
814	169.5369
815	169.4999
816	169.4505
817	168.8885
818	167.9712
819	167.0543
820	166.8551
821	166.4283
822	165.4285
823	164.4287
824	163.4778
825	163.6077
826	164.5706
827	165.5704
828	168.2809
829	171.0905
830	172.4827
831	171.873
832	169.9987
833	169.2258
834	171.44
835	175.2629
836	178.0988
837	178.4317
838	177.4319
839	177.5679
840	178.6186
841	179.0899
842	177.9556
843	175.9563
844	174.4724
845	173.4333
846	172.4336
847	171.382
848	170.3942
849	169.948
850	169.9078
851	169.9598
852	167.1218
853	164.9596
854	165.5647
855	166.5118
856	166.3949
857	165.4359
858	163.9253
859	162.5307
860	162.9549
861	164.1836
862	165.1288
863	164.4509
864	163.0546
865	162.0538
866	162.7397
867	164.7383
868	161.3362
869	156.9313
870	156.0426
871	156.5612
872	158.1219
873	159.5607
874	159.4395
875	158.4397
876	158.9544
877	159.7031
878	159.7579
879	159.2416
880	157.7936
881	155.9378
882	153.9825
883	152.598
884	154.8248
885	156.899
886	156.8988
887	156.8985
888	155.8966
889	153.5436
890	150.7491
891	148.9554
892	152.1248
893	155
894	154.4437
895	153.4439
896	153
897	152.4443
898	151.4445
899	151
900	151
901	151
902	151
903	151
904	151
905	151
906	151
907	151
908	153.4714
909	155.465
910	154.9701
911	154.1361
912	152.7985
913	151.5074
914	151.1083
915	150.6764
916	149.6546
917	149.109
918	149.1093
919	149.1095
920	149.1098
921	149.11
922	149.1103
923	149.1105
924	150.2107
925	150.0115
926	148.5617
927	148.6609
928	151.2469
929	153.5489
930	153.3897
931	151.3037
932	148.6644
933	148.5375
934	150.3736
935	152.198
936	153.9703
937	155.2567
938	156.0791
939	156.3646
940	153.9547
941	152
942	152
943	152
944	152
945	152
946	152
947	152
948	150.4926
949	149.2341
950	150.1959
951	151.4803
952	152.8421
953	154.6051
954	155.8877
955	156.7675
956	154.9685
957	152.5761
958	152.0546
959	152.4777
960	153.8999
961	155.302
962	155.6941
963	155.0311
964	151.2494
965	148.4844
966	148.4854
967	148.5522
968	149.0841
969	149.4884
970	150.0297
971	150.4904
972	153.3326
973	155.7538
974	155.2139
975	154.7528
976	155.2913
977	155.7518
978	156.2898
979	157.2891
980	156.0008
981	154.9711
982	155.3087
983	155.7213
984	157.0652
985	158.2755
986	159.0899
987	159.4935
988	155.8133
989	153.1719
990	155.1768
991	157.5138
992	158.9193
993	158.849
994	157.3148
995	155.8509
996	156.7842
997	157.4654
998	157
999	157.999
1000	159.938
1001	161.4036
1002	160.8721
1003	159.397
1004	158.4756
1005	156.5325
1006	153.5334
1007	152.6641
1008	154.7287
1009	157.1962
1010	158.062
1011	157.0073
1012	158.4368
1013	160.4673
1014	160.077
1015	159.7327
1016	158.8131
1017	157.5408
1018	156.1454
1019	154.7394
1020	156.6326
1021	158.7296
1022	158.2715
1023	157.407
1024	157
1025	156.5433
1026	155.6801
1027	155.2734
1028	155.7296
1029	156.5926
1030	157.0725
1031	157.5925
1032	158
1033	158.4541
1034	158.9345
1035	159.4535
1036	163.0191
1037	164.8085
1038	162.8087
1039	161.8603
1040	161.9336
1041	162
1042	160.9498
1043	159.0241
1044	160.6163
1045	162.9328
1046	163.4501
1047	164.3823
1048	164.7836
1049	163.7428
1050	162.3341
1051	161.3341
1052	160.2593
1053	159.2657
1054	158.0364
1055	156.8402
1056	155.985
1057	155.5017
1058	155.729
1059	156.3705
1060	157.9037
1061	157.9579
1062	156.4791
1063	156.5206
1064	158.0409
1065	159.4441
1066	159.3335
1067	157.8899
1068	156.9236
1069	157.3721
1070	157.8525
1071	157.3333
1072	155.8913
1073	154.4815
1074	154.4413
1075	155.3693
1076	155.6966
1077	156.1471
1078	157.2958
1079	157.3329
1080	155.971
1081	154.6334
1082	154.7449
1083	155.8959
1084	155.0604
1085	154.2724
1086	156.2269
1087	158.5601
1088	160.0499
1089	161.0459
1090	161.0998
1091	160.764
1092	163.3799
1093	165.3324
1094	164.4113
1095	163.4861
1096	162.6446
1097	162.8221
1098	163.9017
1099	164.9775
1100	165.2266
1101	164.4874
1102	163.0549
1103	161.7234
1104	161.7442
1105	163.6117
1106	166.8861
1107	169.7091
1108	165.4647
1109	160.9025
1110	162.2561
1111	163.5878
1112	164
1113	163.5707
1114	162.2197
1115	160.889
1116	161.7625
1117	163
1118	163
1119	163
1120	163
1121	163
1122	163
1123	163
1124	162.8364
1125	162.2516
1126	160.9877
1127	159.7368
1128	159.3242
1129	159.7492
1130	161.0109
1131	162.261
1132	160.391
1133	158.6692
1134	159.5865
1135	160.4226
1136	160.753
1137	159.8272
1138	158.0735
1139	156.6603
1140	156.3364
1141	156.5039
1142	156.5866
1143	156.7518
1144	156.9175
1145	157.0838
1146	157.2505
1147	157.3338
1148	155.4075
1149	152.9156
1150	151.7488
1151	150.6658
1152	150.5856
1153	151.9188
1154	154.2511
1155	156.58
1156	155.7427
1157	154
1158	154
1159	154
1160	154.0851
1161	154.1704
1162	154.1707
1163	154.1709
1164	155.0844
1165	156.4136
1166	156.914
1167	157
1168	156.9142
1169	156.4152
1170	155.5019
1171	154.5022
1172	154.0862
1173	154.6709
1174	155.9954
1175	157.3231
1176	157.8258
1177	157.329
1178	156.006
1179	154.6788
1180	155.1671
1181	156.0885
1182	156
1183	155.9128
1184	155.8238
1185	155.9109
1186	156
1187	156.0875
1188	156.4963
1189	156.4162
1190	155.2756
1191	154.1281
1192	154.6118
1193	156.3458
1194	158.7102
1195	161.0933
1196	160.484
1197	159.404
1198	159.9087
1199	159.0161
1200	157.0165
1201	156
1202	156.4913
1203	157.9822
1204	159.4909
1205	159.5093
1206	158.0191
1207	156.5097
1208	155.5099
1209	155.4898
1210	156.0895
1211	156.5829
1212	156.6004
1213	156.5828
1214	157.9776
1215	159.3987
1216	159.8158
1217	159.4174
1218	158.0241
1219	156.6025
1220	157.8644
1221	159.629
1222	159.2319
1223	158.3271
1224	157.4177
1225	157
1226	156.6046
1227	156.0961
1228	156.3639
1229	155.2932
1230	153.7511
1231	155.2077
1232	156.7531
1233	155.6018
1234	154.3776
1235	155.8311
1236	157.1037
1237	156.3265
1238	154.9346
1239	153.6084
1240	152.3157
1241	151.4731
1242	151.1816
1243	150.7642
1244	154.6668
1245	157.9786
1246	156.4665
1247	155.9402
1248	156.5201
1249	157.0372
1250	156.5548
1251	155.0728
1252	153.0558
1253	151.6125
1254	151.1938
1255	150.8071
1256	150.3886
1257	150.4825
1258	151.1574
1259	151.7803
1260	152.7506
1261	153.3256
1262	151.9406
1263	150.5216
1264	149.5218
1265	149.478
1266	150.4778
1267	151.3835
1268	153.0464
1269	152.9757
1270	151.5008
1271	153.1285
1272	154.4196
1273	152.1893
1274	149.7227
1275	150.2457
1276	151.1142
1277	150.8004
1278	150.8002
1279	150.895
1280	151
1281	151
1282	151.0953
1283	151.2011
1284	150.3488
1285	149.7815
1286	150.6754
1287	151.9575
1288	152.7976
1289	152.3244
1290	151.3244
1291	150.4203
1292	151.409
1293	153.078
1294	153.1845
1295	153.1835
1296	153.1825
1297	152.8066
1298	151.5397
1299	150.4931
1300	152.2791
1301	154.4113
1302	153.8448
1303	152.1693
1304	149.9635
1305	148.6963
1306	149.8972
1307	152.6888
1308	153.2325
1309	153.0095
1310	154.5264
1311	155.7332
1312	156.0042
1313	154.3743
1314	151.3247
1315	148.2115
1316	150.0865
1317	152.585
1318	150.3742
1319	150.2555
1320	152.8798
1321	155.6235
1322	155.7445
1323	153.5882
1324	152.5786
1325	153
1326	153
1327	153.4649
1328	154
1329	154.3657
1330	154.8859
1331	155
1332	155.4639
1333	154.3435
1334	150.7724
1335	148.8568
1336	150.5113
1337	153.7839
1338	155.5195
1339	155.4103
1340	155.758
1341	156.1066
1342	155.5681
1343	156.4907
1344	158.8513
1345	160.3499
1346	158.5054
1347	154.6056
1348	154.3472
1349	155.9751
1350	154.5158
1351	152.8762
1352	152.4773
1353	153.4992
1354	155.6202
1355	157.9405
1356	155.8363
1357	152.119
1358	152
1359	152.8155
1360	154.5945
1361	155.3029
1362	154.0849
1363	151.7292
1364	149.7644
1365	149.2217
1366	149.6787
1367	150.6787
1368	151.5773
1369	152
1370	151.8983
1371	151.7767
1372	151.3211
1373	151.1296
1374	151.9051
1375	152.3272
1376	152.3265
1377	152.3257
1378	151.973
1379	151.1978
1380	151.2861
1381	151.4495
1382	150.4507
1383	149.452
1384	148.9061
1385	149.3598
1386	150.3606
1387	151.3614
1388	152.5463
1389	153.3167
1390	152.9673
1391	152.1951
1392	151.7715
1393	0
