# Supplementary material for: A robot-assisted acoustofluidic end effector
Source: Nat Commun. 2022 Oct 26;13:6370. doi: 10.1038/s41467-022-34167-y (PMC9605990; doi:10.1038/s41467-022-34167-y)
Supplement: Supplementary file 18 — Source Data [file 41467_2022_34167_MOESM18_ESM.zip › Supplementary Data/Supplementary Figure 4/gray_value_unmixed_frame1_video_movement.csv]

Distance_(pixels)	Gray_Value
0	0.0000
1	0.0000
2	0.0000
3	0.0000
4	0.0000
5	0.0000
6	0.0000
7	0.0000
8	0.0000
9	0.0000
10	0.0000
11	0.0000
12	0.0000
13	0.0000
14	0.0000
15	0.0000
16	0.0000
17	0.0000
18	0.0000
19	0.0000
20	0.0000
21	0.0000
22	0.0000
23	0.0000
24	0.0000
25	0.0000
26	0.0000
27	0.0000
28	0.0000
29	0.0000
30	0.0000
31	0.0000
32	0.0000
33	0.0000
34	0.0000
35	0.0000
36	0.0000
37	0.0000
38	0.0000
39	0.0000
40	0.0000
41	0.0000
42	0.0000
43	0.0000
44	0.0000
45	0.0000
46	0.0000
47	0.0000
48	0.0000
49	0.0000
50	0.0000
51	0.0000
52	0.0000
53	0.0000
54	0.0000
55	0.0000
56	0.0000
57	0.0000
58	0.0000
59	0.0000
60	0.0000
61	0.0000
62	0.0000
63	0.0000
64	0.0000
65	0.0000
66	0.0000
67	0.0000
68	0.0000
69	0.0000
70	0.0000
71	0.0000
72	0.0000
73	0.0000
74	0.0000
75	0.0000
76	0.0000
77	0.0000
78	0.0000
79	0.0000
80	0.0000
81	0.0000
82	0.0000
83	0.0000
84	0.0000
85	0.0000
86	0.0000
87	0.0000
88	0.0000
89	0.0000
90	0.0000
91	0.0000
92	0.0000
93	0.0000
94	0.0000
95	0.0000
96	0.0000
97	0.0000
98	0.0000
99	0.0000
100	0.0000
101	0.0000
102	0.0000
103	0.0000
104	0.0000
105	0.0000
106	0.0000
107	0.0000
108	0.0000
109	0.0000
110	0.0000
111	0.0000
112	0.0000
113	0.0000
114	0.0000
115	0.0000
116	0.0000
117	0.0000
118	0.0000
119	0.0000
120	0.0000
121	0.0000
122	0.0000
123	0.0000
124	0.0000
125	0.0000
126	0.0000
127	0.0000
128	0.0000
129	0.0000
130	0.0000
131	0.0000
132	0.0000
133	0.0000
134	0.0000
135	0.0000
136	0.0000
137	0.0000
138	0.0000
139	0.0000
140	0.0000
141	0.0000
142	0.0000
143	0.0000
144	0.0000
145	0.0000
146	0.0000
147	0.0000
148	0.1804
149	0.6870
150	0.6872
151	0.6875
152	0.6877
153	0.6880
154	0.6882
155	0.6885
156	0.5090
157	0.0000
158	0.0000
159	0.0000
160	0.0000
161	0.0000
162	0.0000
163	0.0000
164	0.0000
165	0.0000
166	0.0000
167	0.0000
168	0.0000
169	0.0000
170	0.0000
171	0.0000
172	0.0000
173	0.0000
174	0.0000
175	0.0000
176	0.0000
177	0.0000
178	0.0000
179	0.0000
180	0.0000
181	0.0000
182	0.0000
183	0.0000
184	0.0000
185	0.0000
186	0.0000
187	0.0000
188	0.0000
189	0.0000
190	0.0000
191	0.0000
192	0.0000
193	0.0000
194	0.0000
195	0.0000
196	0.0000
197	0.0000
198	0.0000
199	0.0000
200	0.0000
201	0.0000
202	0.0000
203	0.0000
204	0.0000
205	0.0000
206	0.0000
207	0.0000
208	0.0000
209	0.0000
210	0.0000
211	0.0000
212	0.0000
213	0.0000
214	0.0000
215	0.0000
216	0.0000
217	0.0000
218	0.0000
219	0.0000
220	0.0731
221	0.2949
222	0.2946
223	0.2944
224	0.2941
225	0.2939
226	0.2936
227	0.2934
228	0.2931
229	0.2929
230	0.2926
231	0.2924
232	0.2921
233	0.2919
234	0.2916
235	0.2914
236	0.2911
237	0.2909
238	0.2906
239	0.2904
240	0.2901
241	0.2899
242	0.2896
243	0.2894
244	0.2891
245	0.2889
246	0.2886
247	0.2884
248	0.2881
249	0.2879
250	0.2876
251	0.2873
252	0.2180
253	0.0000
254	0.0000
255	0.0000
256	0.0000
257	0.0000
258	0.0000
259	0.0000
260	0.0000
261	0.0000
262	0.0000
263	0.0000
264	0.0000
265	0.0000
266	0.0000
267	0.0000
268	0.0000
269	0.0000
270	0.0000
271	0.0000
272	0.0000
273	0.0000
274	0.0000
275	0.0000
276	0.0000
277	0.0000
278	0.0000
279	0.0000
280	0.0000
281	0.0000
282	0.0000
283	0.0000
284	0.0000
285	0.0000
286	0.0000
287	0.0000
288	0.0000
289	0.0000
290	0.0000
291	0.0000
292	0.0000
293	0.0000
294	0.0000
295	0.0000
296	0.0000
297	0.0000
298	0.0000
299	0.0000
300	0.2306
301	1.0000
302	1.0000
303	1.0000
304	1.0000
305	1.0000
306	1.0000
307	1.0000
308	1.0000
309	1.0000
310	1.0000
311	1.0000
312	1.0000
313	1.0000
314	1.0000
315	1.0000
316	1.0000
317	1.0000
318	1.0614
319	1.4969
320	2.2700
321	2.4959
322	3.3304
323	3.5385
324	3.8678
325	5.0000
326	5.0000
327	5.0000
328	5.0000
329	5.0000
330	5.0000
331	5.0000
332	5.1641
333	5.5693
334	5.0000
335	4.8956
336	4.5319
337	4.7542
338	5.5309
339	5.6938
340	6.1472
341	5.7353
342	5.7355
343	5.5142
344	4.7361
345	4.5152
346	3.7366
347	3.7368
348	3.5745
349	3.0000
350	3.0000
351	2.9424
352	2.7381
353	2.6809
354	2.4771
355	2.4776
356	2.4781
357	2.4786
358	2.4791
359	2.3182
360	1.7401
361	1.5791
362	1.0000
363	1.0000
364	1.0000
365	1.0000
366	1.0000
367	1.0000
368	1.0000
369	1.0000
370	1.0000
371	1.0000
372	1.0000
373	1.0000
374	1.0000
375	1.0000
376	1.0000
377	1.0000
378	1.0000
379	1.0000
380	1.0000
381	1.0000
382	1.0000
383	1.0000
384	1.0000
385	1.0000
386	1.0000
387	1.0000
388	1.0000
389	1.0000
390	1.0000
391	1.0000
392	1.0000
393	1.0000
394	1.0000
395	1.0000
396	1.0528
397	1.2506
398	1.2504
399	1.4599
400	2.2499
401	2.4589
402	3.2494
403	3.2491
404	3.8230
405	6.0000
406	6.0000
407	6.2081
408	7.0000
409	7.2076
410	8.0000
411	8.0000
412	7.8441
413	7.2976
414	7.4927
415	7.6985
416	8.4917
417	8.5960
418	9.0000
419	8.9496
420	8.6001
421	8.0000
422	8.0000
423	7.7953
424	7.0000
425	6.7957
426	6.0000
427	6.0000
428	6.0000
429	6.0000
430	6.0000
431	5.7970
432	5.0000
433	4.7974
434	4.0000
435	4.0000
436	4.0486
437	4.2405
438	4.2403
439	4.1917
440	4.0000
441	3.9519
442	3.7607
443	3.7610
444	3.8090
445	4.0000
446	4.0000
447	3.8004
448	3.0000
449	2.8008
450	2.0000
451	2.0000
452	2.0000
453	2.0000
454	2.0000
455	2.0000
456	2.0000
457	2.0000
458	2.0000
459	2.0000
460	2.0000
461	2.0000
462	2.0000
463	2.0000
464	2.0000
465	2.0000
466	2.0000
467	2.0000
468	2.0000
469	2.0000
470	2.0000
471	2.0000
472	2.0000
473	2.0000
474	2.0000
475	2.0000
476	2.0000
477	2.0000
478	2.0000
479	2.0000
480	2.0000
481	2.0000
482	2.0000
483	2.0000
484	2.0000
485	2.0000
486	2.0000
487	2.0000
488	2.0000
489	2.0000
490	2.0000
491	2.0000
492	2.0000
493	2.0000
494	2.0000
495	2.0000
496	2.0000
497	2.0000
498	2.0000
499	2.0000
500	2.0000
501	2.0000
502	2.0000
503	2.0000
504	2.0000
505	2.0000
506	2.0000
507	2.0000
508	2.0000
509	2.0000
510	2.0000
511	2.0000
512	2.0000
513	2.0000
514	2.0000
515	2.0000
516	2.0000
517	2.0000
518	2.0000
519	2.0000
520	2.0000
521	2.0000
522	2.0000
523	2.0000
524	2.0000
525	2.0000
526	2.0000
527	2.0000
528	2.0000
529	2.0000
530	2.0000
531	2.0000
532	2.0000
533	2.0000
534	2.0000
535	2.0000
536	2.0000
537	2.0000
538	2.0000
539	2.0000
540	2.1414
541	2.6058
542	1.7859
543	1.7861
544	1.7864
545	1.9656
546	2.9656
547	3.9656
548	4.9657
549	5.7876
550	5.9658
551	6.9658
552	7.7884
553	7.9659
554	8.9659
555	9.7891
556	9.9660
557	10.7896
558	10.9661
559	11.9661
560	12.7904
561	12.9662
562	13.9663
563	14.7912
564	14.8644
565	15.3467
566	16.1382
567	16.9665
568	17.7924
569	17.8287
570	18.0000
571	17.8624
572	17.6905
573	19.9643
574	19.7939
575	19.9313
576	20.5889
577	20.7615
578	21.6251
579	21.8304
580	22.1365
581	22.7957
582	22.7959
583	22.9671
584	23.7964
585	23.9672
586	24.7969
587	24.7972
588	24.9673
589	25.7977
590	25.7980
591	25.8324
592	26.0000
593	26.0340
594	26.2010
595	26.2008
596	26.4694
597	27.7997
598	27.8000
599	27.8337
600	28.0000
601	28.0333
602	28.1990
603	28.1988
604	28.4985
605	30.0000
606	30.0000
607	30.0000
608	30.0000
609	30.0000
610	30.0000
611	30.0000
612	30.2972
613	31.8037
614	31.8040
615	31.8042
616	31.8045
617	31.8047
618	31.8050
619	31.8052
620	31.9686
621	32.8058
622	32.8060
623	32.8063
624	32.8065
625	32.8068
626	32.8070
627	32.8073
628	33.1304
629	34.6775
630	34.0000
631	33.8700
632	33.1915
633	33.3209
634	34.0000
635	34.1294
636	34.5205
637	33.0000
638	33.0000
639	33.1289
640	33.8105
641	33.9394
642	34.6221
643	34.6226
644	34.6826
645	35.0297
646	35.1880
647	35.2173
648	35.3749
649	35.3450
650	35.1870
651	35.1575
652	35.0292
653	35.1862
654	35.1859
655	35.1857
656	35.1854
657	35.1852
658	35.1849
659	35.1847
660	35.3391
661	36.1842
662	36.1839
663	36.1837
664	36.1834
665	36.1832
666	36.1829
667	36.1827
668	36.4047
669	37.5107
670	36.5685
671	35.0570
672	34.3628
673	34.4867
674	35.4295
675	36.9435
676	37.2672
677	35.1802
678	35.2071
679	35.4829
680	36.1794
681	36.3294
682	37.1789
683	37.1786
684	36.9326
685	35.6306
686	36.4232
687	37.9184
688	38.4678
689	38.3727
690	37.5789
691	36.0808
692	35.7467
693	37.0000
694	37.0000
695	37.0000
696	37.0000
697	37.0000
698	37.0000
699	37.0000
700	36.9048
701	36.3228
702	36.1739
703	36.1483
704	36.0000
705	36.0251
706	36.1729
707	36.1976
708	36.3198
709	36.2916
710	37.0000
711	37.1192
712	37.8286
713	37.7100
714	37.0000
715	36.8813
716	36.4074
717	37.8299
718	37.8302
719	37.8304
720	37.8307
721	37.8309
722	37.8312
723	37.8314
724	37.8079
725	37.6875
726	37.8322
727	37.7390
728	37.1673
729	37.0738
730	36.5005
731	36.5230
732	36.5957
733	36.1892
734	36.4476
735	37.3044
736	38.1653
737	38.0266
738	37.1648
739	37.0266
740	36.4625
741	38.3281
742	38.3276
743	38.3271
744	38.3266
745	38.3261
746	38.3256
747	38.3251
748	38.4165
749	39.0000
750	39.0000
751	39.0000
752	39.0000
753	39.0000
754	39.0000
755	39.0000
756	38.8871
757	38.1600
758	38.1598
759	38.2720
760	39.0000
761	39.1122
762	39.8412
763	39.8415
764	39.6880
765	38.7049
766	38.8422
767	38.8633
768	39.0000
769	39.0207
770	39.1568
771	39.1770
772	39.2920
773	39.1560
774	39.1558
775	39.1555
776	39.1553
777	39.1550
778	39.1547
779	39.1545
780	39.2437
781	39.8460
782	39.8463
783	39.8663
784	40.0000
785	40.0196
786	40.1527
787	40.1525
788	40.0246
789	39.1520
790	39.1517
791	39.2593
792	40.0000
793	40.1075
794	40.8493
795	40.8495
796	40.7238
797	39.7431
798	39.0000
799	39.0187
800	39.1492
801	39.2739
802	40.2549
803	41.1060
804	41.7459
805	41.0000
806	41.0000
807	40.8946
808	40.1472
809	40.0418
810	39.2934
811	39.2929
812	39.3791
813	40.0000
814	40.0000
815	40.0000
816	40.0000
817	40.0000
818	40.0000
819	40.0000
820	40.3104
821	42.4649
822	41.5063
823	39.8970
824	39.1432
825	39.2456
826	40.2052
827	41.8176
828	42.2836
829	40.1419
830	40.1417
831	40.1414
832	40.1412
833	40.1409
834	40.1407
835	40.1404
836	40.3258
837	41.7202
838	41.7207
839	41.7212
840	41.7217
841	41.7222
842	41.7227
843	41.7232
844	41.4242
845	39.1379
846	39.1376
847	39.2368
848	40.0000
849	40.0991
850	40.8634
851	40.8636
852	40.8794
853	41.0000
854	41.0000
855	40.9846
856	40.8649
857	40.8499
858	40.7308
859	40.7313
860	40.7469
861	40.7689
862	40.0000
863	39.9031
864	39.1331
865	39.2295
866	40.0000
867	40.0963
868	40.7718
869	40.0000
870	40.0000
871	40.1101
872	41.0000
873	41.1097
874	42.0000
875	42.0000
876	41.8767
877	40.8702
878	40.7758
879	40.0140
880	40.1291
881	40.0486
882	39.3857
883	39.3850
884	39.5578
885	41.0000
886	41.0000
887	41.0000
888	41.0000
889	41.0000
890	41.0000
891	41.0000
892	40.8152
893	39.3439
894	40.1256
895	40.2172
896	41.0000
897	41.0916
898	41.8755
899	41.9670
900	42.5826
901	41.1238
902	41.1235
903	41.1233
904	41.1230
905	41.1228
906	41.1225
907	41.1223
908	41.0971
909	40.8782
910	40.8785
911	40.8911
912	41.0000
913	41.0122
914	41.1205
915	41.1203
916	41.1079
917	41.0000
918	41.0000
919	41.0000
920	41.0000
921	41.0000
922	41.0000
923	41.0000
924	41.0756
925	41.6890
926	41.0000
927	40.9247
928	40.2340
929	40.3085
930	41.0000
931	41.0748
932	41.7793
933	41.8843
934	41.8845
935	41.8959
936	42.0000
937	42.0110
938	42.1145
939	42.1142
940	41.9228
941	40.1983
942	41.0844
943	41.9710
944	42.7740
945	42.7746
946	42.7751
947	42.6920
948	41.7318
949	40.2234
950	40.2229
951	40.1395
952	39.3329
953	39.2496
954	38.4418
955	38.3586
956	37.8781
957	41.1097
958	41.1095
959	41.1908
960	42.0000
961	42.0812
962	42.8916
963	42.8918
964	42.7305
965	41.1077
966	41.1074
967	41.1072
968	41.1069
969	41.1067
970	41.1064
971	41.1062
972	41.1059
973	41.1057
974	41.1054
975	41.0959
976	41.0000
977	40.9908
978	40.8956
979	40.8958
980	40.9923
981	42.0000
982	42.0000
983	42.0000
984	42.0000
985	42.0000
986	42.0000
987	42.0000
988	42.0174
989	42.2033
990	42.1942
991	42.0926
992	42.0000
993	41.9915
994	41.8912
995	41.7997
996	41.6578
997	40.1832
998	41.0994
999	41.1823
1000	42.0989
1001	42.0159
1002	41.0984
1003	41.0158
1004	40.3281
1005	42.9024
1006	42.9026
1007	42.9029
1008	42.9031
1009	42.9034
1010	42.9036
1011	42.9039
1012	42.9041
1013	42.9044
1014	42.9046
1015	42.9049
1016	42.9051
1017	42.9054
1018	42.9056
1019	42.9059
1020	42.9135
1021	43.0000
1022	43.0000
1023	43.0000
1024	43.0000
1025	43.0000
1026	43.0000
1027	43.0000
1028	43.0000
1029	42.9302
1030	42.0913
1031	42.0217
1032	41.1817
1033	41.2502
1034	42.0903
1035	42.1588
1036	42.9932
1037	42.9104
1038	42.9107
1039	42.9109
1040	42.9112
1041	42.9114
1042	42.9117
1043	42.9119
1044	42.9316
1045	43.1687
1046	43.0745
1047	42.9066
1048	42.8264
1049	42.8332
1050	42.9262
1051	43.0923
1052	43.2436
1053	44.1650
1054	44.0792
1055	43.9939
1056	43.9092
1057	43.8309
1058	43.8314
1059	43.8319
1060	43.8501
1061	44.0135
1062	43.0775
1063	42.9304
1064	42.0000
1065	41.9365
1066	41.0823
1067	41.0245
1068	40.4342
1069	43.0000
1070	43.0000
1071	43.0000
1072	43.0000
1073	43.0000
1074	43.0000
1075	43.0000
1076	43.0000
1077	43.0000
1078	43.0000
1079	43.0000
1080	43.0000
1081	43.0000
1082	43.0000
1083	43.0000
1084	42.9348
1085	42.0000
1086	42.0000
1087	42.0000
1088	42.0000
1089	42.0000
1090	42.0000
1091	42.0000
1092	42.0048
1093	42.0755
1094	42.0752
1095	42.0750
1096	42.1327
1097	43.0578
1098	43.9834
1099	44.8520
1100	44.8526
1101	44.7960
1102	43.9268
1103	43.8703
1104	43.0000
1105	42.9436
1106	42.0722
1107	42.0160
1108	41.3109
1109	43.9285
1110	43.9288
1111	43.9290
1112	43.9293
1113	43.9295
1114	43.9298
1115	43.9300
1116	43.8800
1117	43.0694
1118	43.0692
1119	43.1228
1120	44.0000
1121	44.0535
1122	44.9318
1123	44.9321
1124	44.7697
1125	42.0674
1126	42.1723
1127	43.9892
1128	44.9333
1129	44.9373
1130	45.0000
1131	45.0000
1132	44.9964
1133	44.8833
1134	44.0000
1135	43.9491
1136	43.0647
1137	43.1150
1138	44.0000
1139	44.0502
1140	44.8398
1141	43.1234
1142	43.0598
1143	43.0494
1144	43.9439
1145	44.1115
1146	44.9968
1147	44.9349
1148	44.7829
1149	43.1097
1150	44.0481
1151	44.9391
1152	44.8438
1153	43.0604
1154	43.1075
1155	44.0472
1156	44.8963
1157	44.0594
1158	44.0591
1159	44.0589
1160	44.0586
1161	44.0584
1162	44.0581
1163	44.0579
1164	44.0521
1165	43.9426
1166	43.9484
1167	44.0596
1168	44.1132
1169	44.1101
1170	44.0508
1171	43.9415
1172	43.8059
1173	42.1546
1174	43.0988
1175	44.0435
1176	44.9454
1177	44.9457
1178	44.9459
1179	44.9034
1180	44.0000
1181	44.0000
1182	44.0000
1183	44.0000
1184	44.0000
1185	44.0000
1186	44.0000
1187	44.0000
1188	44.0000
1189	44.0000
1190	44.0000
1191	44.0000
1192	44.0000
1193	44.0000
1194	44.0000
1195	44.0000
1196	44.0478
1197	45.1046
1198	44.0921
1199	43.9142
1200	43.0525
1201	43.1854
1202	44.1384
1203	44.0343
1204	44.8611
1205	44.9527
1206	44.9529
1207	44.9532
1208	44.9534
1209	44.9537
1210	44.9540
1211	44.9542
1212	44.9579
1213	45.0453
1214	45.0450
1215	45.0448
1216	45.0445
1217	45.0443
1218	45.0440
1219	45.0438
1220	45.0419
1221	45.0000
1222	45.0000
1223	45.0000
1224	45.0000
1225	45.0000
1226	45.0000
1227	45.0000
1228	44.9986
1229	44.9587
1230	44.9590
1231	44.9606
1232	45.0000
1233	45.0014
1234	45.0400
1235	45.0398
1236	45.1031
1237	46.9291
1238	45.9371
1239	44.0463
1240	43.1155
1241	43.1456
1242	44.1373
1243	46.0305
1244	46.9032
1245	45.0143
1246	43.1480
1247	43.1755
1248	44.1319
1249	46.0282
1250	46.9280
1251	46.8708
1252	45.0011
1253	45.0352
1254	45.0350
1255	45.0347
1256	45.0345
1257	45.0342
1258	45.0340
1259	45.0337
1260	45.1158
1261	47.9389
1262	46.9118
1263	44.9399
1264	43.9675
1265	43.9948
1266	45.0216
1267	46.9949
1268	47.9158
1269	45.9688
1270	45.9691
1271	45.9693
1272	45.9696
1273	45.9698
1274	45.9701
1275	45.9703
1276	45.9473
1277	45.0292
1278	45.0289
1279	45.0287
1280	45.0284
1281	45.0282
1282	45.0279
1283	45.0277
1284	45.0728
1285	46.9994
1286	46.9731
1287	46.9727
1288	46.9472
1289	46.9482
1290	46.9741
1291	46.9749
1292	46.9787
1293	46.0000
1294	46.0000
1295	46.0000
1296	46.0000
1297	46.0000
1298	46.0000
1299	46.0000
1300	46.0205
1301	47.0269
1302	46.0458
1303	46.0263
1304	45.0448
1305	45.0620
1306	46.0000
1307	46.0174
1308	46.9935
1309	48.9611
1310	47.9620
1311	46.9827
1312	46.0167
1313	46.9967
1314	48.0128
1315	49.9576
1316	50.8778
1317	47.0000
1318	47.0000
1319	47.0000
1320	47.0000
1321	47.0000
1322	47.0000
1323	47.0000
1324	47.0148
1325	48.0169
1326	48.0000
1327	48.0135
1328	48.9673
1329	48.9813
1330	49.9683
1331	49.9690
1332	49.9589
1333	47.9849
1334	47.9852
1335	47.9856
1336	48.0000
1337	48.0002
1338	48.0138
1339	48.0136
1340	48.0020
1341	47.0000
1342	47.0000
1343	47.0001
1344	47.0123
1345	47.0122
1346	47.0237
1347	47.0231
1348	47.0320
1349	48.0111
1350	48.0108
1351	48.0106
1352	48.0103
1353	48.0101
1354	48.0098
1355	48.0096
1356	48.0170
1357	48.9909
1358	48.9912
1359	48.9915
1360	49.0000
1361	49.0001
1362	49.0078
1363	49.0075
1364	49.0073
1365	49.0000
1366	49.0000
1367	49.0000
1368	49.0000
1369	49.0000
1370	49.0000
1371	49.0000
1372	48.9956
1373	48.0050
1374	48.0048
1375	48.0083
1376	49.0000
1377	49.0034
1378	49.9962
1379	49.9965
1380	49.9913
1381	48.0056
1382	49.0028
1383	49.0071
1384	50.0023
1385	49.9963
1386	49.0000
1387	49.0002
1388	48.0027
1389	47.0050
1390	47.0038
1391	47.0025
1392	47.0013
1393	47.0000
